# Supplementary material for: Subnanometer high-entropy alloy nanowires enable remarkable hydrogen oxidation catalysis
Source: Nat Commun. 2021 Oct 29;12:6261. doi: 10.1038/s41467-021-26425-2 (PMC8556242; doi:10.1038/s41467-021-26425-2)
Supplement: Supplementary file 2 — Source data [file 41467_2021_26425_MOESM2_ESM.xlsx]

## Sheet: Fig,1b
PXRD pattern
2θ/degree	Intensity	2θ/degree	Intensity
30	109	39.763	100
30.02	109	46.243	53
30.04	96	67.454	31
30.06	132	81.286	33
30.08	130	85.712	12
30.1	110
30.12	108
30.14	109
30.16	107
30.18	114
30.2	108
30.22	119
30.24	101
30.26	121
30.28	105
30.3	93
30.32	106
30.34	110
30.36	127
30.38	108
30.4	101
30.42	119
30.44	96
30.46	108
30.48	118
30.5	123
30.52	109
30.54	101
30.56	87
30.58	97
30.6	89
30.62	107
30.64	109
30.66	134
30.68	121
30.7	115
30.72	102
30.74	105
30.76	105
30.78	111
30.8	126
30.82	117
30.84	112
30.86	103
30.88	102
30.9	108
30.92	103
30.94	113
30.96	114
30.98	118
31	109
31.02	128
31.04	121
31.06	87
31.08	106
31.1	108
31.12	101
31.14	110
31.16	119
31.18	99
31.2	110
31.22	83
31.24	89
31.26	91
31.28	116
31.3	123
31.32	124
31.34	102
31.36	106
31.38	107
31.4	95
31.42	90
31.44	113
31.46	109
31.48	117
31.5	109
31.52	106
31.54	107
31.56	109
31.58	122
31.6	125
31.62	121
31.64	95
31.66	112
31.68	110
31.7	115
31.72	125
31.74	107
31.76	116
31.78	116
31.8	113
31.82	128
31.84	98
31.86	108
31.88	118
31.9	105
31.92	119
31.94	104
31.96	107
31.98	122
32	119
32.02	115
32.04	94
32.06	101
32.08	120
32.1	134
32.12	119
32.14	116
32.16	95
32.18	103
32.2	129
32.22	114
32.24	114
32.26	100
32.28	109
32.3	140
32.32	123
32.34	131
32.36	103
32.38	117
32.4	126
32.42	107
32.44	121
32.46	142
32.48	125
32.5	113
32.52	121
32.54	124
32.56	125
32.58	108
32.6	119
32.62	106
32.64	120
32.66	99
32.68	116
32.7	113
32.72	129
32.74	118
32.76	125
32.78	122
32.8	112
32.82	99
32.84	115
32.86	127
32.88	128
32.9	121
32.92	116
32.94	128
32.96	103
32.98	126
33	138
33.02	121
33.04	128
33.06	118
33.08	115
33.1	112
33.12	106
33.14	123
33.16	120
33.18	116
33.2	118
33.22	128
33.24	119
33.26	124
33.28	128
33.3	116
33.32	106
33.34	117
33.36	125
33.38	112
33.4	108
33.42	101
33.44	120
33.46	109
33.48	121
33.5	110
33.52	112
33.54	119
33.56	129
33.58	131
33.6	130
33.62	122
33.64	110
33.66	116
33.68	133
33.7	143
33.72	123
33.74	108
33.76	134
33.78	126
33.8	115
33.82	115
33.84	128
33.86	131
33.88	119
33.9	134
33.92	136
33.94	120
33.96	122
33.98	135
34	120
34.02	107
34.04	131
34.06	108
34.08	107
34.1	141
34.12	127
34.14	134
34.16	135
34.18	124
34.2	121
34.22	134
34.24	128
34.26	132
34.28	147
34.3	134
34.32	131
34.34	127
34.36	126
34.38	116
34.4	113
34.42	113
34.44	100
34.46	134
34.48	125
34.5	109
34.52	118
34.54	114
34.56	124
34.58	134
34.6	132
34.62	128
34.64	132
34.66	111
34.68	112
34.7	119
34.72	115
34.74	129
34.76	141
34.78	137
34.8	135
34.82	132
34.84	137
34.86	132
34.88	135
34.9	112
34.92	137
34.94	161
34.96	133
34.98	129
35	118
35.02	115
35.04	119
35.06	143
35.08	136
35.1	126
35.12	117
35.14	121
35.16	122
35.18	131
35.2	138
35.22	107
35.24	126
35.26	138
35.28	140
35.3	137
35.32	134
35.34	144
35.36	139
35.38	116
35.4	131
35.42	152
35.44	136
35.46	129
35.48	143
35.5	135
35.52	131
35.54	120
35.56	122
35.58	144
35.6	138
35.62	121
35.64	154
35.66	134
35.68	131
35.7	112
35.72	124
35.74	135
35.76	130
35.78	129
35.8	151
35.82	150
35.84	131
35.86	129
35.88	127
35.9	147
35.92	132
35.94	160
35.96	151
35.98	176
36	161
36.02	137
36.04	151
36.06	134
36.08	140
36.1	161
36.12	138
36.14	142
36.16	127
36.18	138
36.2	148
36.22	157
36.24	168
36.26	139
36.28	137
36.3	128
36.32	152
36.34	132
36.36	102
36.38	143
36.4	123
36.42	134
36.44	133
36.46	164
36.48	133
36.5	144
36.52	158
36.54	132
36.56	124
36.58	129
36.6	141
36.62	133
36.64	149
36.66	159
36.68	153
36.7	150
36.72	134
36.74	143
36.76	141
36.78	136
36.8	132
36.82	159
36.84	165
36.86	170
36.88	178
36.9	148
36.92	148
36.94	173
36.96	144
36.98	155
37	139
37.02	153
37.04	141
37.06	158
37.08	169
37.1	142
37.12	185
37.14	144
37.16	135
37.18	169
37.2	157
37.22	156
37.24	173
37.26	168
37.28	138
37.3	129
37.32	143
37.34	171
37.36	155
37.38	147
37.4	166
37.42	156
37.44	165
37.46	162
37.48	164
37.5	158
37.52	138
37.54	174
37.56	167
37.58	145
37.6	170
37.62	145
37.64	183
37.66	146
37.68	147
37.7	161
37.72	136
37.74	157
37.76	183
37.78	159
37.8	157
37.82	176
37.84	178
37.86	181
37.88	179
37.9	166
37.92	149
37.94	186
37.96	197
37.98	167
38	130
38.02	164
38.04	160
38.06	177
38.08	174
38.1	190
38.12	175
38.14	177
38.16	151
38.18	191
38.2	159
38.22	179
38.24	171
38.26	177
38.28	207
38.3	174
38.32	155
38.34	167
38.36	188
38.38	173
38.4	157
38.42	190
38.44	191
38.46	196
38.48	188
38.5	176
38.52	192
38.54	173
38.56	183
38.58	153
38.6	170
38.62	192
38.64	198
38.66	168
38.68	212
38.7	195
38.72	188
38.74	189
38.76	205
38.78	205
38.8	166
38.82	212
38.84	206
38.86	195
38.88	220
38.9	227
38.92	195
38.94	194
38.96	178
38.98	176
39	190
39.02	195
39.04	216
39.06	216
39.08	204
39.1	206
39.12	233
39.14	183
39.16	211
39.18	206
39.2	225
39.22	198
39.24	214
39.26	213
39.28	212
39.3	204
39.32	218
39.34	208
39.36	226
39.38	221
39.4	230
39.42	227
39.44	218
39.46	236
39.48	219
39.5	198
39.52	206
39.54	185
39.56	205
39.58	199
39.6	208
39.62	223
39.64	237
39.66	215
39.68	240
39.7	224
39.72	222
39.74	206
39.76	231
39.78	213
39.8	239
39.82	269
39.84	246
39.86	229
39.88	245
39.9	240
39.92	236
39.94	245
39.96	240
39.98	220
40	228
40.02	216
40.04	220
40.06	241
40.08	263
40.1	259
40.12	230
40.14	208
40.16	247
40.18	236
40.2	258
40.22	249
40.24	226
40.26	278
40.28	264
40.3	250
40.32	255
40.34	229
40.36	236
40.38	252
40.4	252
40.42	248
40.44	249
40.46	240
40.48	252
40.5	253
40.52	240
40.54	267
40.56	243
40.58	257
40.6	242
40.62	248
40.64	257
40.66	261
40.68	277
40.7	273
40.72	243
40.74	256
40.76	207
40.78	254
40.8	240
40.82	236
40.84	226
40.86	270
40.88	257
40.9	253
40.92	225
40.94	247
40.96	270
40.98	242
41	278
41.02	251
41.04	236
41.06	213
41.08	227
41.1	219
41.12	249
41.14	216
41.16	257
41.18	223
41.2	215
41.22	238
41.24	224
41.26	223
41.28	221
41.3	231
41.32	231
41.34	231
41.36	224
41.38	218
41.4	208
41.42	224
41.44	220
41.46	191
41.48	224
41.5	242
41.52	227
41.54	202
41.56	237
41.58	205
41.6	220
41.62	229
41.64	227
41.66	219
41.68	223
41.7	203
41.72	216
41.74	209
41.76	223
41.78	232
41.8	204
41.82	186
41.84	211
41.86	211
41.88	200
41.9	213
41.92	211
41.94	236
41.96	228
41.98	209
42	189
42.02	193
42.04	210
42.06	200
42.08	206
42.1	194
42.12	195
42.14	175
42.16	180
42.18	232
42.2	227
42.22	207
42.24	207
42.26	233
42.28	223
42.3	209
42.32	203
42.34	203
42.36	186
42.38	202
42.4	194
42.42	225
42.44	205
42.46	208
42.48	183
42.5	187
42.52	218
42.54	190
42.56	174
42.58	185
42.6	203
42.62	206
42.64	199
42.66	201
42.68	189
42.7	221
42.72	204
42.74	194
42.76	206
42.78	185
42.8	197
42.82	176
42.84	176
42.86	182
42.88	181
42.9	196
42.92	212
42.94	181
42.96	174
42.98	192
43	210
43.02	177
43.04	205
43.06	209
43.08	208
43.1	198
43.12	205
43.14	189
43.16	186
43.18	175
43.2	180
43.22	194
43.24	158
43.26	199
43.28	168
43.3	164
43.32	183
43.34	180
43.36	209
43.38	190
43.4	197
43.42	167
43.44	201
43.46	220
43.48	214
43.5	200
43.52	189
43.54	182
43.56	203
43.58	166
43.6	179
43.62	192
43.64	177
43.66	164
43.68	184
43.7	160
43.72	183
43.74	169
43.76	167
43.78	175
43.8	187
43.82	178
43.84	171
43.86	200
43.88	158
43.9	211
43.92	180
43.94	160
43.96	168
43.98	196
44	183
44.02	188
44.04	181
44.06	219
44.08	175
44.1	185
44.12	164
44.14	167
44.16	170
44.18	183
44.2	166
44.22	183
44.24	164
44.26	157
44.28	194
44.3	202
44.32	207
44.34	177
44.36	177
44.38	199
44.4	182
44.42	199
44.44	189
44.46	191
44.48	168
44.5	192
44.52	186
44.54	191
44.56	187
44.58	181
44.6	182
44.62	194
44.64	179
44.66	173
44.68	197
44.7	158
44.72	182
44.74	189
44.76	172
44.78	181
44.8	197
44.82	177
44.84	199
44.86	173
44.88	170
44.9	175
44.92	176
44.94	177
44.96	184
44.98	177
45	205
45.02	163
45.04	190
45.06	194
45.08	181
45.1	182
45.12	190
45.14	224
45.16	187
45.18	166
45.2	190
45.22	144
45.24	174
45.26	186
45.28	181
45.3	154
45.32	169
45.34	185
45.36	198
45.38	167
45.4	154
45.42	177
45.44	171
45.46	185
45.48	181
45.5	178
45.52	190
45.54	190
45.56	195
45.58	185
45.6	181
45.62	195
45.64	197
45.66	183
45.68	166
45.7	168
45.72	181
45.74	187
45.76	186
45.78	179
45.8	166
45.82	172
45.84	200
45.86	177
45.88	192
45.9	181
45.92	171
45.94	171
45.96	179
45.98	210
46	225
46.02	192
46.04	189
46.06	185
46.08	172
46.1	195
46.12	180
46.14	171
46.16	188
46.18	185
46.2	190
46.22	183
46.24	202
46.26	221
46.28	195
46.3	192
46.32	176
46.34	205
46.36	184
46.38	181
46.4	218
46.42	185
46.44	194
46.46	185
46.48	202
46.5	167
46.52	176
46.54	196
46.56	184
46.58	208
46.6	202
46.62	213
46.64	206
46.66	169
46.68	193
46.7	179
46.72	214
46.74	165
46.76	191
46.78	187
46.8	175
46.82	202
46.84	185
46.86	201
46.88	180
46.9	219
46.92	181
46.94	202
46.96	207
46.98	196
47	162
47.02	192
47.04	184
47.06	191
47.08	187
47.1	193
47.12	165
47.14	191
47.16	184
47.18	195
47.2	175
47.22	169
47.24	177
47.26	187
47.28	183
47.3	192
47.32	181
47.34	163
47.36	187
47.38	194
47.4	190
47.42	167
47.44	172
47.46	181
47.48	147
47.5	200
47.52	174
47.54	175
47.56	193
47.58	172
47.6	184
47.62	182
47.64	191
47.66	164
47.68	206
47.7	201
47.72	176
47.74	168
47.76	179
47.78	158
47.8	189
47.82	189
47.84	168
47.86	204
47.88	155
47.9	171
47.92	164
47.94	197
47.96	196
47.98	169
48	161
48.02	168
48.04	172
48.06	180
48.08	188
48.1	197
48.12	182
48.14	185
48.16	198
48.18	171
48.2	184
48.22	188
48.24	178
48.26	159
48.28	171
48.3	178
48.32	185
48.34	166
48.36	188
48.38	165
48.4	192
48.42	167
48.44	172
48.46	183
48.48	177
48.5	183
48.52	178
48.54	166
48.56	185
48.58	159
48.6	158
48.62	167
48.64	161
48.66	180
48.68	179
48.7	159
48.72	172
48.74	153
48.76	175
48.78	179
48.8	181
48.82	167
48.84	187
48.86	151
48.88	167
48.9	192
48.92	172
48.94	169
48.96	171
48.98	160
49	180
49.02	177
49.04	161
49.06	152
49.08	179
49.1	165
49.12	153
49.14	173
49.16	185
49.18	155
49.2	154
49.22	143
49.24	164
49.26	174
49.28	158
49.3	178
49.32	185
49.34	155
49.36	166
49.38	179
49.4	161
49.42	162
49.44	129
49.46	164
49.48	174
49.5	150
49.52	154
49.54	171
49.56	166
49.58	170
49.6	168
49.62	164
49.64	127
49.66	167
49.68	161
49.7	181
49.72	155
49.74	160
49.76	195
49.78	170
49.8	149
49.82	164
49.84	182
49.86	156
49.88	170
49.9	183
49.92	169
49.94	165
49.96	149
49.98	170
50	159
50.02	144
50.04	163
50.06	170
50.08	188
50.1	140
50.12	156
50.14	164
50.16	150
50.18	200
50.2	188
50.22	159
50.24	146
50.26	150
50.28	134
50.3	146
50.32	161
50.34	164
50.36	138
50.38	173
50.4	166
50.42	182
50.44	135
50.46	127
50.48	162
50.5	147
50.52	149
50.54	171
50.56	174
50.58	154
50.6	156
50.62	157
50.64	157
50.66	177
50.68	157
50.7	148
50.72	149
50.74	153
50.76	162
50.78	178
50.8	161
50.82	152
50.84	167
50.86	182
50.88	143
50.9	142
50.92	149
50.94	170
50.96	158
50.98	149
51	155
51.02	150
51.04	157
51.06	147
51.08	149
51.1	151
51.12	144
51.14	148
51.16	166
51.18	144
51.2	154
51.22	179
51.24	153
51.26	136
51.28	179
51.3	175
51.32	167
51.34	152
51.36	156
51.38	142
51.4	163
51.42	160
51.44	170
51.46	150
51.48	158
51.5	151
51.52	157
51.54	150
51.56	147
51.58	150
51.6	146
51.62	159
51.64	161
51.66	156
51.68	146
51.7	136
51.72	163
51.74	142
51.76	161
51.78	148
51.8	142
51.82	171
51.84	170
51.86	166
51.88	144
51.9	153
51.92	150
51.94	162
51.96	149
51.98	147
52	150
52.02	167
52.04	168
52.06	160
52.08	156
52.1	180
52.12	142
52.14	176
52.16	158
52.18	148
52.2	150
52.22	159
52.24	146
52.26	151
52.28	154
52.3	159
52.32	184
52.34	148
52.36	168
52.38	171
52.4	158
52.42	149
52.44	166
52.46	149
52.48	154
52.5	160
52.52	154
52.54	133
52.56	142
52.58	173
52.6	153
52.62	154
52.64	161
52.66	170
52.68	159
52.7	169
52.72	164
52.74	166
52.76	143
52.78	165
52.8	155
52.82	165
52.84	131
52.86	170
52.88	152
52.9	133
52.92	167
52.94	135
52.96	160
52.98	147
53	159
53.02	153
53.04	167
53.06	159
53.08	161
53.1	149
53.12	172
53.14	165
53.16	163
53.18	132
53.2	162
53.22	138
53.24	146
53.26	148
53.28	159
53.3	165
53.32	141
53.34	146
53.36	164
53.38	160
53.4	148
53.42	178
53.44	170
53.46	180
53.48	147
53.5	160
53.52	140
53.54	153
53.56	161
53.58	164
53.6	183
53.62	144
53.64	153
53.66	147
53.68	171
53.7	185
53.72	156
53.74	135
53.76	171
53.78	164
53.8	176
53.82	151
53.84	167
53.86	145
53.88	153
53.9	149
53.92	157
53.94	142
53.96	154
53.98	141
54	138
54.02	155
54.04	161
54.06	155
54.08	166
54.1	160
54.12	175
54.14	166
54.16	154
54.18	153
54.2	150
54.22	129
54.24	145
54.26	162
54.28	156
54.3	157
54.32	140
54.34	154
54.36	152
54.38	152
54.4	176
54.42	159
54.44	153
54.46	160
54.48	142
54.5	166
54.52	165
54.54	163
54.56	131
54.58	143
54.6	166
54.62	181
54.64	165
54.66	149
54.68	154
54.7	182
54.72	159
54.74	158
54.76	174
54.78	150
54.8	166
54.82	161
54.84	148
54.86	175
54.88	152
54.9	138
54.92	164
54.94	161
54.96	139
54.98	171
55	138
55.02	165
55.04	151
55.06	161
55.08	139
55.1	147
55.12	150
55.14	166
55.16	171
55.18	172
55.2	168
55.22	151
55.24	151
55.26	164
55.28	173
55.3	146
55.32	171
55.34	147
55.36	160
55.38	164
55.4	175
55.42	172
55.44	169
55.46	160
55.48	156
55.5	164
55.52	160
55.54	143
55.56	163
55.58	137
55.6	154
55.62	170
55.64	157
55.66	165
55.68	176
55.7	163
55.72	142
55.74	144
55.76	170
55.78	170
55.8	166
55.82	174
55.84	146
55.86	177
55.88	166
55.9	148
55.92	153
55.94	166
55.96	163
55.98	168
56	156
56.02	164
56.04	169
56.06	163
56.08	163
56.1	184
56.12	166
56.14	162
56.16	163
56.18	145
56.2	139
56.22	147
56.24	177
56.26	173
56.28	169
56.3	158
56.32	173
56.34	156
56.36	152
56.38	167
56.4	156
56.42	144
56.44	165
56.46	180
56.48	163
56.5	162
56.52	155
56.54	160
56.56	144
56.58	171
56.6	161
56.62	197
56.64	157
56.66	159
56.68	169
56.7	176
56.72	175
56.74	178
56.76	170
56.78	152
56.8	146
56.82	176
56.84	163
56.86	185
56.88	159
56.9	152
56.92	165
56.94	155
56.96	143
56.98	145
57	145
57.02	149
57.04	174
57.06	159
57.08	156
57.1	154
57.12	159
57.14	143
57.16	173
57.18	190
57.2	155
57.22	153
57.24	156
57.26	160
57.28	163
57.3	179
57.32	154
57.34	176
57.36	168
57.38	165
57.4	159
57.42	160
57.44	170
57.46	171
57.48	177
57.5	157
57.52	151
57.54	142
57.56	179
57.58	148
57.6	174
57.62	175
57.64	162
57.66	172
57.68	155
57.7	175
57.72	175
57.74	172
57.76	172
57.78	166
57.8	160
57.82	155
57.84	157
57.86	157
57.88	139
57.9	152
57.92	159
57.94	157
57.96	157
57.98	162
58	153
58.02	173
58.04	172
58.06	148
58.08	165
58.1	166
58.12	172
58.14	161
58.16	162
58.18	161
58.2	159
58.22	166
58.24	146
58.26	184
58.28	176
58.3	180
58.32	180
58.34	154
58.36	160
58.38	172
58.4	169
58.42	157
58.44	156
58.46	157
58.48	163
58.5	153
58.52	148
58.54	151
58.56	164
58.58	171
58.6	171
58.62	160
58.64	158
58.66	172
58.68	160
58.7	149
58.72	173
58.74	148
58.76	148
58.78	159
58.8	186
58.82	167
58.84	174
58.86	171
58.88	146
58.9	154
58.92	162
58.94	168
58.96	182
58.98	180
59	161
59.02	169
59.04	168
59.06	163
59.08	160
59.1	160
59.12	168
59.14	167
59.16	181
59.18	171
59.2	160
59.22	156
59.24	176
59.26	172
59.28	166
59.3	166
59.32	166
59.34	165
59.36	183
59.38	182
59.4	178
59.42	171
59.44	190
59.46	150
59.48	170
59.5	175
59.52	168
59.54	159
59.56	157
59.58	163
59.6	136
59.62	181
59.64	149
59.66	177
59.68	174
59.7	175
59.72	146
59.74	172
59.76	170
59.78	157
59.8	161
59.82	158
59.84	163
59.86	174
59.88	164
59.9	182
59.92	160
59.94	160
59.96	165
59.98	184
60	157
60.02	178
60.04	187
60.06	179
60.08	159
60.1	171
60.12	167
60.14	159
60.16	199
60.18	133
60.2	181
60.22	161
60.24	179
60.26	184
60.28	182
60.3	171
60.32	167
60.34	181
60.36	176
60.38	173
60.4	162
60.42	164
60.44	151
60.46	153
60.48	160
60.5	163
60.52	183
60.54	187
60.56	159
60.58	170
60.6	178
60.62	182
60.64	195
60.66	184
60.68	172
60.7	178
60.72	180
60.74	204
60.76	157
60.78	153
60.8	169
60.82	167
60.84	178
60.86	186
60.88	176
60.9	188
60.92	158
60.94	172
60.96	169
60.98	190
61	143
61.02	170
61.04	178
61.06	178
61.08	168
61.1	163
61.12	168
61.14	159
61.16	165
61.18	159
61.2	181
61.22	179
61.24	168
61.26	158
61.28	156
61.3	170
61.32	184
61.34	188
61.36	141
61.38	151
61.4	169
61.42	148
61.44	167
61.46	196
61.48	152
61.5	162
61.52	162
61.54	170
61.56	158
61.58	183
61.6	167
61.62	161
61.64	169
61.66	170
61.68	176
61.7	187
61.72	177
61.74	160
61.76	184
61.78	155
61.8	150
61.82	154
61.84	174
61.86	180
61.88	163
61.9	181
61.92	189
61.94	181
61.96	170
61.98	180
62	170
62.02	174
62.04	174
62.06	174
62.08	158
62.1	190
62.12	184
62.14	163
62.16	182
62.18	186
62.2	169
62.22	185
62.24	166
62.26	178
62.28	173
62.3	178
62.32	173
62.34	140
62.36	161
62.38	177
62.4	161
62.42	167
62.44	145
62.46	176
62.48	194
62.5	173
62.52	164
62.54	183
62.56	167
62.58	160
62.6	177
62.62	171
62.64	166
62.66	162
62.68	179
62.7	169
62.72	154
62.74	180
62.76	172
62.78	178
62.8	181
62.82	182
62.84	177
62.86	177
62.88	165
62.9	189
62.92	172
62.94	177
62.96	167
62.98	180
63	182
63.02	191
63.04	194
63.06	179
63.08	179
63.1	171
63.12	159
63.14	171
63.16	185
63.18	189
63.2	190
63.22	187
63.24	191
63.26	159
63.28	190
63.3	177
63.32	188
63.34	169
63.36	158
63.38	171
63.4	166
63.42	184
63.44	198
63.46	198
63.48	186
63.5	175
63.52	173
63.54	183
63.56	147
63.58	185
63.6	173
63.62	178
63.64	161
63.66	149
63.68	155
63.7	152
63.72	165
63.74	171
63.76	183
63.78	174
63.8	182
63.82	169
63.84	154
63.86	176
63.88	189
63.9	165
63.92	153
63.94	181
63.96	202
63.98	184
64	177
64.02	184
64.04	172
64.06	164
64.08	208
64.1	185
64.12	194
64.14	166
64.16	178
64.18	174
64.2	178
64.22	162
64.24	161
64.26	180
64.28	192
64.3	173
64.32	190
64.34	186
64.36	182
64.38	170
64.4	177
64.42	177
64.44	166
64.46	176
64.48	156
64.5	150
64.52	187
64.54	196
64.56	182
64.58	171
64.6	180
64.62	171
64.64	187
64.66	172
64.68	163
64.7	169
64.72	174
64.74	183
64.76	179
64.78	180
64.8	185
64.82	153
64.84	168
64.86	179
64.88	171
64.9	171
64.92	205
64.94	180
64.96	166
64.98	187
65	186
65.02	172
65.04	173
65.06	203
65.08	179
65.1	183
65.12	176
65.14	174
65.16	183
65.18	198
65.2	180
65.22	188
65.24	186
65.26	188
65.28	170
65.3	174
65.32	176
65.34	185
65.36	184
65.38	196
65.4	189
65.42	192
65.44	183
65.46	181
65.48	164
65.5	169
65.52	196
65.54	195
65.56	167
65.58	156
65.6	168
65.62	177
65.64	194
65.66	186
65.68	191
65.7	170
65.72	188
65.74	186
65.76	194
65.78	179
65.8	180
65.82	173
65.84	182
65.86	177
65.88	183
65.9	178
65.92	186
65.94	178
65.96	179
65.98	193
66	193
66.02	171
66.04	154
66.06	183
66.08	158
66.1	166
66.12	184
66.14	204
66.16	172
66.18	189
66.2	160
66.22	179
66.24	160
66.26	190
66.28	208
66.3	177
66.32	190
66.34	202
66.36	176
66.38	180
66.4	175
66.42	199
66.44	178
66.46	176
66.48	180
66.5	202
66.52	197
66.54	196
66.56	198
66.58	201
66.6	189
66.62	187
66.64	174
66.66	187
66.68	191
66.7	180
66.72	207
66.74	205
66.76	195
66.78	159
66.8	184
66.82	188
66.84	185
66.86	189
66.88	173
66.9	187
66.92	177
66.94	181
66.96	209
66.98	167
67	180
67.02	191
67.04	177
67.06	194
67.08	188
67.1	190
67.12	205
67.14	182
67.16	186
67.18	163
67.2	182
67.22	177
67.24	187
67.26	199
67.28	169
67.3	225
67.32	201
67.34	181
67.36	156
67.38	200
67.4	180
67.42	180
67.44	188
67.46	220
67.48	218
67.5	203
67.52	190
67.54	189
67.56	183
67.58	184
67.6	195
67.62	204
67.64	193
67.66	195
67.68	193
67.7	226
67.72	192
67.74	189
67.76	190
67.78	218
67.8	199
67.82	178
67.84	201
67.86	197
67.88	183
67.9	201
67.92	193
67.94	184
67.96	196
67.98	186
68	208
68.02	219
68.04	192
68.06	193
68.08	181
68.1	200
68.12	199
68.14	194
68.16	194
68.18	218
68.2	190
68.22	211
68.24	187
68.26	181
68.28	199
68.3	207
68.32	211
68.34	196
68.36	171
68.38	222
68.4	196
68.42	190
68.44	179
68.46	206
68.48	210
68.5	191
68.52	199
68.54	203
68.56	198
68.58	217
68.6	184
68.62	189
68.64	178
68.66	200
68.68	178
68.7	225
68.72	199
68.74	205
68.76	219
68.78	188
68.8	207
68.82	199
68.84	209
68.86	182
68.88	193
68.9	207
68.92	201
68.94	200
68.96	183
68.98	182
69	205
69.02	196
69.04	178
69.06	188
69.08	184
69.1	187
69.12	186
69.14	205
69.16	217
69.18	188
69.2	194
69.22	197
69.24	204
69.26	178
69.28	162
69.3	195
69.32	204
69.34	206
69.36	200
69.38	215
69.4	194
69.42	201
69.44	221
69.46	218
69.48	198
69.5	183
69.52	177
69.54	175
69.56	220
69.58	191
69.6	208
69.62	203
69.64	189
69.66	180
69.68	196
69.7	194
69.72	181
69.74	172
69.76	194
69.78	202
69.8	191
69.82	169
69.84	206
69.86	188
69.88	200
69.9	186
69.92	195
69.94	191
[truncated: 1,003 more rows]

## Sheet: Fig.1d
SEM-EDS
Energy/eV	Intensity
0	1617
0.01	1987
0.02	2171
0.03	2070
0.04	1622
0.05	1009
0.06	480
0.07	188
0.08	71
0.09	31
0.1	32
0.11	42
0.12	37
0.13	36
0.14	44
0.15	66
0.16	72
0.17	70
0.18	91
0.19	89
0.2	111
0.21	136
0.22	142
0.23	198
0.24	267
0.25	343
0.26	351
0.27	334
0.28	322
0.29	245
0.3	179
0.31	134
0.32	108
0.33	83
0.34	73
0.35	59
0.36	77
0.37	90
0.38	96
0.39	90
0.4	87
0.41	88
0.42	72
0.43	66
0.44	58
0.45	67
0.46	95
0.47	140
0.48	193
0.49	262
0.5	341
0.51	439
0.52	460
0.53	433
0.54	387
0.55	267
0.56	171
0.57	113
0.58	77
0.59	67
0.6	65
0.61	69
0.62	81
0.63	72
0.64	69
0.65	91
0.66	94
0.67	109
0.68	124
0.69	148
0.7	157
0.71	171
0.72	162
0.73	183
0.74	205
0.75	209
0.76	202
0.77	194
0.78	215
0.79	222
0.8	231
0.81	229
0.82	235
0.83	238
0.84	270
0.85	276
0.86	252
0.87	234
0.88	218
0.89	171
0.9	135
0.91	112
0.92	107
0.93	98
0.94	100
0.95	89
0.96	99
0.97	85
0.98	110
0.99	108
1	103
1.01	95
1.02	104
1.03	101
1.04	92
1.05	109
1.06	113
1.07	96
1.08	114
1.09	111
1.1	110
1.11	116
1.12	116
1.13	109
1.14	108
1.15	95
1.16	114
1.17	127
1.18	114
1.19	115
1.2	120
1.21	122
1.22	124
1.23	136
1.24	133
1.25	106
1.26	117
1.27	136
1.28	140
1.29	154
1.3	134
1.31	124
1.32	133
1.33	133
1.34	132
1.35	128
1.36	165
1.37	170
1.38	148
1.39	162
1.4	161
1.41	160
1.42	156
1.43	148
1.44	170
1.45	176
1.46	191
1.47	219
1.48	236
1.49	222
1.5	223
1.51	208
1.52	205
1.53	211
1.54	223
1.55	226
1.56	239
1.57	278
1.58	306
1.59	273
1.6	276
1.61	283
1.62	274
1.63	270
1.64	246
1.65	226
1.66	209
1.67	202
1.68	218
1.69	218
1.7	247
1.71	279
1.72	321
1.73	358
1.74	348
1.75	375
1.76	388
1.77	391
1.78	399
1.79	387
1.8	344
1.81	336
1.82	319
1.83	286
1.84	290
1.85	257
1.86	231
1.87	218
1.88	234
1.89	230
1.9	219
1.91	224
1.92	244
1.93	275
1.94	288
1.95	319
1.96	382
1.97	476
1.98	599
1.99	800
2	1002
2.01	1356
2.02	1778
2.03	2142
2.04	2364
2.05	2587
2.06	2638
2.07	2593
2.08	2449
2.09	2262
2.1	2096
2.11	2022
2.12	1931
2.13	1776
2.14	1610
2.15	1422
2.16	1159
2.17	948
2.18	722
2.19	559
2.2	400
2.21	283
2.22	293
2.23	295
2.24	330
2.25	408
2.26	471
2.27	567
2.28	644
2.29	720
2.3	726
2.31	710
2.32	674
2.33	615
2.34	532
2.35	493
2.36	455
2.37	419
2.38	395
2.39	376
2.4	389
2.41	361
2.42	339
2.43	297
2.44	272
2.45	255
2.46	207
2.47	206
2.48	192
2.49	210
2.5	243
2.51	286
2.52	306
2.53	347
2.54	387
2.55	410
2.56	412
2.57	422
2.58	394
2.59	372
2.6	331
2.61	270
2.62	247
2.63	216
2.64	230
2.65	225
2.66	223
2.67	234
2.68	243
2.69	241
2.7	217
2.71	212
2.72	207
2.73	210
2.74	172
2.75	171
2.76	150
2.77	158
2.78	124
2.79	138
2.8	141
2.81	132
2.82	110
2.83	123
2.84	120
2.85	113
2.86	118
2.87	110
2.88	99
2.89	96
2.9	100
2.91	119
2.92	105
2.93	110
2.94	110
2.95	104
2.96	89
2.97	103
2.98	90
2.99	103
3	105
3.01	103
3.02	85
3.03	75
3.04	102
3.05	99
3.06	92
3.07	96
3.08	96
3.09	96
3.1	86
3.11	73
3.12	98
3.13	97
3.14	89
3.15	91
3.16	88
3.17	98
3.18	103
3.19	99
3.2	87
3.21	95
3.22	101
3.23	100
3.24	89
3.25	101
3.26	83
3.27	92
3.28	98
3.29	89
3.3	84
3.31	85
3.32	88
3.33	78
3.34	77
3.35	91
3.36	95
3.37	79
3.38	81
3.39	82
3.4	87
3.41	93
3.42	84
3.43	91
3.44	87
3.45	89
3.46	85
3.47	99
3.48	99
3.49	97
3.5	89
3.51	85
3.52	83
3.53	92
3.54	78
3.55	85
3.56	83
3.57	79
3.58	95
3.59	83
3.6	88
3.61	102
3.62	82
3.63	88
3.64	91
3.65	89
3.66	95
3.67	93
3.68	87
3.69	85
3.7	90
3.71	94
3.72	98
3.73	90
3.74	99
3.75	86
3.76	94
3.77	97
3.78	105
3.79	80
3.8	80
3.81	80
3.82	89
3.83	82
3.84	79
3.85	72
3.86	81
3.87	95
3.88	94
3.89	88
3.9	88
3.91	84
3.92	77
3.93	82
3.94	92
3.95	88
3.96	90
3.97	90
3.98	97
3.99	100
4	91
4.01	86
4.02	87
4.03	95
4.04	82
4.05	92
4.06	94
4.07	86
4.08	88
4.09	94
4.1	93
4.11	83
4.12	87
4.13	92
4.14	90
4.15	89
4.16	91
4.17	94
4.18	93
4.19	91
4.2	98
4.21	88
4.22	91
4.23	80
4.24	84
4.25	80
4.26	79
4.27	75
4.28	80
4.29	80
4.3	87
4.31	91
4.32	81
4.33	77
4.34	83
4.35	78
4.36	82
4.37	76
4.38	81
4.39	85
4.4	84
4.41	89
4.42	98
4.43	89
4.44	96
4.45	98
4.46	88
4.47	83
4.48	72
4.49	65
4.5	90
4.51	86
4.52	85
4.53	91
4.54	85
4.55	82
4.56	84
4.57	82
4.58	83
4.59	84
4.6	81
4.61	81
4.62	90
4.63	83
4.64	91
4.65	90
4.66	86
4.67	93
4.68	86
4.69	80
4.7	73
4.71	71
4.72	79
4.73	65
4.74	82
4.75	78
4.76	79
4.77	86
4.78	74
4.79	84
4.8	96
4.81	77
4.82	75
4.83	94
4.84	80
4.85	71
4.86	74
4.87	68
4.88	78
4.89	77
4.9	80
4.91	79
4.92	78
4.93	85
4.94	85
4.95	84
4.96	83
4.97	83
4.98	88
4.99	80
5	71
5.01	74
5.02	83
5.03	86
5.04	85
5.05	72
5.06	79
5.07	75
5.08	90
5.09	88
5.1	91
5.11	75
5.12	73
5.13	75
5.14	75
5.15	80
5.16	78
5.17	80
5.18	87
5.19	88
5.2	84
5.21	73
5.22	68
5.23	70
5.24	76
5.25	76
5.26	76
5.27	73
5.28	69
5.29	88
5.3	93
5.31	86
5.32	77
5.33	80
5.34	83
5.35	86
5.36	83
5.37	79
5.38	90
5.39	89
5.4	77
5.41	84
5.42	60
5.43	77
5.44	85
5.45	75
5.46	76
5.47	76
5.48	84
5.49	81
5.5	72
5.51	77
5.52	79
5.53	77
5.54	79
5.55	70
5.56	75
5.57	74
5.58	68
5.59	69
5.6	64
5.61	61
5.62	76
5.63	77
5.64	71
5.65	66
5.66	79
5.67	77
5.68	76
5.69	73
5.7	72
5.71	84
5.72	80
5.73	79
5.74	89
5.75	72
5.76	58
5.77	81
5.78	71
5.79	64
5.8	79
5.81	68
5.82	66
5.83	67
5.84	71
5.85	75
5.86	74
5.87	83
5.88	74
5.89	58
5.9	63
5.91	68
5.92	82
5.93	61
5.94	61
5.95	80
5.96	60
5.97	64
5.98	73
5.99	73
6	81
6.01	67
6.02	81
6.03	74
6.04	66
6.05	68
6.06	66
6.07	72
6.08	63
6.09	70
6.1	63
6.11	78
6.12	78
6.13	67
6.14	63
6.15	62
6.16	65
6.17	71
6.18	73
6.19	72
6.2	66
6.21	69
6.22	66
6.23	67
6.24	68
6.25	77
6.26	86
6.27	87
6.28	89
6.29	88
6.3	111
6.31	129
6.32	152
6.33	167
6.34	180
6.35	179
6.36	216
6.37	234
6.38	268
6.39	260
6.4	264
6.41	256
6.42	248
6.43	239
6.44	222
6.45	201
6.46	175
6.47	160
6.48	118
6.49	110
6.5	95
6.51	94
6.52	78
6.53	74
6.54	77
6.55	74
6.56	65
6.57	67
6.58	64
6.59	60
6.6	61
6.61	55
6.62	63
6.63	66
6.64	71
6.65	61
6.66	63
6.67	73
6.68	59
6.69	66
6.7	68
6.71	79
6.72	66
6.73	62
6.74	58
6.75	66
6.76	64
6.77	64
6.78	72
6.79	86
6.8	86
6.81	108
6.82	109
6.83	114
6.84	133
6.85	164
6.86	180
6.87	210
6.88	220
6.89	263
6.9	249
6.91	280
6.92	298
6.93	289
6.94	261
6.95	257
6.96	254
6.97	217
6.98	204
6.99	180
7	174
7.01	158
7.02	159
7.03	117
7.04	116
7.05	102
7.06	86
7.07	72
7.08	79
7.09	84
7.1	76
7.11	76
7.12	63
7.13	72
7.14	60
7.15	65
7.16	57
7.17	67
7.18	52
7.19	67
7.2	64
7.21	53
7.22	52
7.23	62
7.24	65
7.25	61
7.26	62
7.27	56
7.28	52
7.29	55
7.3	52
7.31	55
7.32	72
7.33	70
7.34	75
7.35	74
7.36	98
7.37	90
7.38	98
7.39	113
7.4	150
7.41	163
7.42	183
7.43	195
7.44	178
7.45	201
7.46	231
7.47	241
7.48	230
7.49	204
7.5	194
7.51	203
7.52	201
7.53	158
7.54	146
7.55	133
7.56	114
7.57	120
7.58	91
7.59	87
7.6	94
7.61	81
7.62	87
7.63	91
7.64	70
7.65	92
7.66	85
7.67	75
7.68	72
7.69	67
7.7	66
7.71	63
7.72	63
7.73	67
7.74	66
7.75	55
7.76	53
7.77	52
7.78	58
7.79	54
7.8	73
7.81	61
7.82	58
7.83	44
7.84	44
7.85	45
7.86	49
7.87	50
7.88	46
7.89	58
7.9	53
7.91	48
7.92	43
7.93	55
7.94	55
7.95	57
7.96	47
7.97	54
7.98	43
7.99	52
8	48
8.01	52
8.02	44
8.03	41
8.04	40
8.05	47
8.06	45
8.07	39
8.08	53
8.09	48
8.1	47
8.11	57
8.12	59
8.13	57
8.14	46
8.15	53
8.16	58
8.17	63
8.18	62
8.19	54
8.2	64
8.21	77
8.22	67
8.23	88
8.24	79
8.25	81
8.26	88
8.27	87
8.28	78
8.29	78
8.3	89
8.31	87
8.32	84
8.33	73
8.34	80
8.35	85
8.36	70
8.37	83
8.38	75
8.39	67
8.4	55
8.41	59
8.42	55
8.43	68
8.44	58
8.45	56
8.46	56
8.47	54
8.48	51
8.49	62
8.5	52
8.51	48
8.52	45
8.53	53
8.54	45
8.55	41
8.56	42
8.57	44
8.58	52
8.59	48
8.6	42
8.61	42
8.62	42
8.63	50
8.64	55
8.65	55
8.66	45
8.67	43
8.68	41
8.69	52
8.7	38
8.71	39
8.72	47
8.73	36
8.74	32
8.75	38
8.76	36
8.77	40
8.78	41
8.79	43
8.8	40
8.81	37
8.82	39
8.83	39
8.84	46
8.85	39
8.86	42
8.87	45
8.88	46
8.89	42
8.9	44
8.91	44
8.92	41
8.93	36
8.94	43
8.95	47
8.96	48
8.97	41
8.98	39
8.99	45
9	42
9.01	38
9.02	36
9.03	49
9.04	47
9.05	35
9.06	37
9.07	39
9.08	44
9.09	48
9.1	45
9.11	37
9.12	34
9.13	36
9.14	42
9.15	52
9.16	48
9.17	42
9.18	46
9.19	43
9.2	41
9.21	36
9.22	47
9.23	51
9.24	58
9.25	72
9.26	61
9.27	67
9.28	73
9.29	81
9.3	101
9.31	109
9.32	125
9.33	150
9.34	144
9.35	172
9.36	205
9.37	215
9.38	227
9.39	255
9.4	261
9.41	255
9.42	271
9.43	272
9.44	281
9.45	275
9.46	265
9.47	247
9.48	240
9.49	208
9.5	179
9.51	165
9.52	154
9.53	144
9.54	106
9.55	97
9.56	91
9.57	79
9.58	82
9.59	80
9.6	65
9.61	56
9.62	52
9.63	46
9.64	38
9.65	46
9.66	45
9.67	44
9.68	44
9.69	47
9.7	44
9.71	45
9.72	39
9.73	41
9.74	47
9.75	43
9.76	46
9.77	45
9.78	39
9.79	43
9.8	40
9.81	37
9.82	43
9.83	41
9.84	38
9.85	46
9.86	40
9.87	38
9.88	42
9.89	46
9.9	41
9.91	39
9.92	50
9.93	43
9.94	47
9.95	43
9.96	41
9.97	29
9.98	34
9.99	43
10	32
10.01	33
10.02	39
10.03	36
10.04	33
10.05	30
10.06	31
10.07	34
10.08	35
10.09	36
10.1	37
10.11	33
10.12	34
10.13	32
10.14	33
10.15	32
10.16	29
10.17	38
10.18	31
10.19	28
10.2	26
10.21	37
10.22	37
10.23	39
10.24	29
10.25	33
10.26	40
10.27	32
10.28	27
10.29	35
10.3	33
10.31	27
10.32	28
10.33	26
10.34	28
10.35	29
10.36	32
10.37	29
10.38	35
10.39	37
10.4	30
10.41	29
10.42	35
10.43	29
10.44	32
10.45	24
10.46	30
10.47	28
10.48	30
10.49	36
10.5	33
10.51	36
10.52	37
10.53	30
10.54	41
10.55	38
10.56	31
10.57	25
10.58	27
10.59	34
10.6	27
10.61	23
10.62	25
10.63	28
10.64	33
10.65	28
10.66	35
10.67	34
10.68	31
10.69	22
10.7	35
10.71	37
10.72	38
10.73	35
10.74	36
10.75	42
10.76	44
10.77	40
10.78	42
10.79	39
10.8	32
10.81	27
10.82	33
10.83	32
10.84	29
10.85	42
10.86	38
10.87	37
10.88	39
10.89	43
10.9	43
10.91	38
10.92	45
10.93	40
10.94	44
10.95	56
10.96	52
10.97	59
10.98	75
10.99	71
11	89
11.01	82
11.02	91
11.03	84
11.04	97
11.05	91
11.06	79
11.07	92
11.08	102
11.09	95
11.1	100
11.11	94
11.12	82
11.13	88
11.14	88
11.15	85
11.16	80
11.17	81
11.18	68
11.19	71
11.2	82
11.21	96
11.22	96
11.23	99
11.24	73
11.25	69
11.26	69
11.27	68
11.28	76
11.29	65
11.3	59
11.31	55
11.32	52
11.33	53
11.34	47
11.35	47
11.36	49
11.37	38
11.38	26
11.39	28
11.4	24
11.41	32
11.42	30
11.43	27
11.44	23
11.45	23
11.46	28
11.47	28
11.48	33
11.49	28
11.5	34
11.51	28
11.52	32
11.53	32
11.54	27
11.55	24
11.56	21
11.57	22
11.58	31
11.59	30
11.6	20
11.61	23
11.62	24
11.63	20
11.64	25
11.65	26
11.66	26
11.67	21
11.68	24
11.69	22
11.7	19
11.71	13
11.72	20
11.73	18
11.74	21
11.75	33
11.76	26
11.77	25
11.78	25
11.79	21
11.8	25
11.81	29
11.82	29
11.83	20
11.84	27
11.85	26
11.86	21
11.87	27
11.88	26
11.89	27
11.9	33
11.91	31
11.92	29
11.93	28
11.94	21
11.95	27
11.96	23
11.97	27
11.98	23
11.99	17
12	15

## Sheet: Fig.2a
Polarization curves in H2-saturated 0.1 M KOH
HEA SNWs/C		HEA NPs/C		PtRu/C		Pt/C		HEA SNWs/C in N2
E/V vs. RHE	J/mA cm-2	E/V vs. RHE	J/mA cm-2	E/V vs. RHE	J/mA cm-2	E/V vs. RHE	J/mA cm-2	E/V vs. RHE	J/mA cm-2
-0.0104	-1.13724	-0.0104	-0.98163	-0.0104	-0.81633	-0.0104	-0.35944	-0.0104	-0.18582
-0.0094	-1.02245	-0.0094	-0.88418	-0.0094	-0.73776	-0.0094	-0.32357	-0.0094	-0.1626
-0.0084	-0.9102	-0.0084	-0.79592	-0.0084	-0.65918	-0.0084	-0.28763	-0.0084	-0.1401
-0.0074	-0.80204	-0.0074	-0.70102	-0.0074	-0.58214	-0.0074	-0.25226	-0.0074	-0.11816
-0.0064	-0.6949	-0.0064	-0.60765	-0.0064	-0.50561	-0.0064	-0.21714	-0.0064	-0.09888
-0.0054	-0.5852	-0.0054	-0.51939	-0.0054	-0.43061	-0.0054	-0.1826	-0.0054	-0.08056
-0.0044	-0.47959	-0.0044	-0.42857	-0.0044	-0.35602	-0.0044	-0.14898	-0.0044	-0.06352
-0.0034	-0.3752	-0.0034	-0.3398	-0.0034	-0.28199	-0.0034	-0.11541	-0.0034	-0.04785
-0.0024	-0.27316	-0.0024	-0.25255	-0.0024	-0.20857	-0.0024	-0.08087	-0.0024	-0.03232
-0.0014	-0.17423	-0.0014	-0.16684	-0.0014	-0.13648	-0.0014	-0.04628	-0.0014	-0.01823
-0.0004	-0.07638	-0.0004	-0.08128	-0.0004	-0.06495	-0.0004	-0.01378	-0.0004	-0.00483
0.0006	0.0206	0.0006	0.00352	0.0006	0.00592	0.0006	0.01546	0.0006	0.00814
0.0016	0.11597	0.0016	0.08719	0.0016	0.07566	0.0016	0.05158	0.0016	0.01951
0.0026	0.20852	0.0026	0.16679	0.0026	0.14413	0.0026	0.08694	0.0026	0.03032
0.0036	0.29929	0.0036	0.24597	0.0036	0.21194	0.0036	0.11903	0.0036	0.0408
0.0046	0.38837	0.0046	0.32454	0.0046	0.27883	0.0046	0.14995	0.0046	0.04982
0.0056	0.47592	0.0056	0.39853	0.0056	0.34418	0.0056	0.17913	0.0056	0.05806
0.0066	0.56173	0.0066	0.47327	0.0066	0.40888	0.0066	0.21122	0.0066	0.06607
0.0076	0.64592	0.0076	0.54709	0.0076	0.47235	0.0076	0.24184	0.0076	0.07332
0.0086	0.72704	0.0086	0.61888	0.0086	0.53566	0.0086	0.27347	0.0086	0.08
0.0096	0.80714	0.0096	0.68913	0.0096	0.59806	0.0096	0.30612	0.0096	0.08587
0.0106	0.88776	0.0106	0.75781	0.0106	0.65796	0.0106	0.33265	0.0106	0.09122
0.0116	0.96071	0.0116	0.82745	0.0116	0.71786	0.0116	0.36327	0.0116	0.09643
0.0126	1.03418	0.0126	0.89342	0.0126	0.77551	0.0126	0.39694	0.0126	0.10102
0.0136	1.10867	0.0136	0.95714	0.0136	0.83265	0.0136	0.42143	0.0136	0.10546
0.0146	1.17551	0.0146	1.02041	0.0146	0.88929	0.0146	0.45612	0.0146	0.1098
0.0156	1.24235	0.0156	1.07959	0.0156	0.94439	0.0156	0.48724	0.0156	0.11347
0.0166	1.3051	0.0166	1.13929	0.0166	0.99847	0.0166	0.51684	0.0166	0.11679
0.0176	1.36837	0.0176	1.19898	0.0176	1.05153	0.0176	0.54184	0.0176	0.11974
0.0186	1.42602	0.0186	1.2602	0.0186	1.10255	0.0186	0.57245	0.0186	0.12235
0.0196	1.48622	0.0196	1.31071	0.0196	1.15357	0.0196	0.59796	0.0196	0.125
0.0206	1.54235	0.0206	1.36122	0.0206	1.20255	0.0206	0.62653	0.0206	0.12663
0.0216	1.59439	0.0216	1.41327	0.0216	1.25	0.0216	0.64898	0.0216	0.12821
0.0226	1.65357	0.0226	1.46327	0.0226	1.29592	0.0226	0.67398	0.0226	0.13015
0.0236	1.70102	0.0236	1.51224	0.0236	1.34286	0.0236	0.70714	0.0236	0.13138
0.0246	1.74592	0.0246	1.55663	0.0246	1.38776	0.0246	0.72704	0.0246	0.13311
0.0256	1.79082	0.0256	1.60153	0.0256	1.4301	0.0256	0.75714	0.0256	0.13413
0.0266	1.83571	0.0266	1.64541	0.0266	1.47194	0.0266	0.78367	0.0266	0.1352
0.0276	1.87551	0.0276	1.68827	0.0276	1.51276	0.0276	0.81224	0.0276	0.13592
0.0286	1.91735	0.0286	1.72755	0.0286	1.55408	0.0286	0.83878	0.0286	0.13592
0.0296	1.95714	0.0296	1.76633	0.0296	1.59235	0.0296	0.85969	0.0296	0.13602
0.0306	1.99133	0.0306	1.80459	0.0306	1.62704	0.0306	0.88776	0.0306	0.13673
0.0316	2.02806	0.0316	1.84031	0.0316	1.6648	0.0316	0.9148	0.0316	0.13704
0.0326	2.06429	0.0326	1.87755	0.0326	1.70102	0.0326	0.93929	0.0326	0.1373
0.0336	2.09388	0.0336	1.90918	0.0336	1.73214	0.0336	0.96684	0.0336	0.13801
0.0346	2.12449	0.0346	1.93827	0.0346	1.76429	0.0346	0.98367	0.0346	0.13796
0.0356	2.15408	0.0356	1.97041	0.0356	1.79898	0.0356	1.01888	0.0356	0.13776
0.0366	2.17959	0.0366	1.99847	0.0366	1.82908	0.0366	1.03367	0.0366	0.13765
0.0376	2.19796	0.0376	2.02602	0.0376	1.85663	0.0376	1.0551	0.0376	0.1373
0.0386	2.22959	0.0386	2.05816	0.0386	1.88571	0.0386	1.07908	0.0386	0.13689
0.0396	2.25459	0.0396	2.08061	0.0396	1.91684	0.0396	1.09949	0.0396	0.13648
0.0406	2.27602	0.0406	2.10765	0.0406	1.94286	0.0406	1.12959	0.0406	0.13597
0.0416	2.29847	0.0416	2.13061	0.0416	1.96684	0.0416	1.15867	0.0416	0.13561
0.0426	2.31429	0.0426	2.15714	0.0426	1.9898	0.0426	1.17551	0.0426	0.13531
0.0436	2.33265	0.0436	2.17347	0.0436	2.01429	0.0436	1.18929	0.0436	0.13526
0.0446	2.34286	0.0446	2.19031	0.0446	2.03418	0.0446	1.21173	0.0446	0.1352
0.0456	2.35867	0.0456	2.21888	0.0456	2.05663	0.0456	1.23214	0.0456	0.13393
0.0466	2.37857	0.0466	2.23571	0.0466	2.07857	0.0466	1.24592	0.0466	0.13265
0.0476	2.39184	0.0476	2.25102	0.0476	2.10102	0.0476	1.27551	0.0476	0.13153
0.0486	2.40714	0.0486	2.26531	0.0486	2.12194	0.0486	1.29847	0.0486	0.13092
0.0496	2.42194	0.0496	2.28061	0.0496	2.14286	0.0496	1.3148	0.0496	0.1301
0.0506	2.43418	0.0506	2.29541	0.0506	2.16173	0.0506	1.33265	0.0506	0.12949
0.0516	2.44745	0.0516	2.30663	0.0516	2.17551	0.0516	1.35255	0.0516	0.12867
0.0526	2.45255	0.0526	2.32041	0.0526	2.19133	0.0526	1.36786	0.0526	0.12714
0.0536	2.46276	0.0536	2.33418	0.0536	2.20765	0.0536	1.3949	0.0536	0.12622
0.0546	2.475	0.0546	2.34745	0.0546	2.22041	0.0546	1.40204	0.0546	0.12541
0.0556	2.47653	0.0556	2.36327	0.0556	2.23622	0.0556	1.43061	0.0556	0.1252
0.0566	2.48469	0.0566	2.36888	0.0566	2.24949	0.0566	1.44643	0.0566	0.12347
0.0576	2.49388	0.0576	2.38265	0.0576	2.26378	0.0576	1.47245	0.0576	0.12224
0.0586	2.5	0.0586	2.39337	0.0586	2.27602	0.0586	1.48673	0.0586	0.12128
0.0596	2.50663	0.0596	2.4	0.0596	2.28469	0.0596	1.49796	0.0596	0.12026
0.0606	2.51224	0.0606	2.40816	0.0606	2.29847	0.0606	1.52755	0.0606	0.11801
0.0616	2.51378	0.0616	2.4148	0.0616	2.31071	0.0616	1.54337	0.0616	0.11643
0.0626	2.51837	0.0626	2.42296	0.0626	2.32041	0.0626	1.5398	0.0626	0.1151
0.0636	2.52347	0.0636	2.42908	0.0636	2.33061	0.0636	1.55408	0.0636	0.11383
0.0646	2.52857	0.0646	2.43673	0.0646	2.34031	0.0646	1.58622	0.0646	0.1123
0.0656	2.53878	0.0656	2.44541	0.0656	2.34949	0.0656	1.59847	0.0656	0.11128
0.0666	2.53878	0.0666	2.45459	0.0666	2.35765	0.0666	1.60459	0.0666	0.10974
0.0676	2.54031	0.0676	2.45816	0.0676	2.36378	0.0676	1.62296	0.0676	0.10811
0.0686	2.54082	0.0686	2.46071	0.0686	2.37398	0.0686	1.63163	0.0686	0.10643
0.0696	2.5449	0.0696	2.46837	0.0696	2.38316	0.0696	1.64694	0.0696	0.1048
0.0706	2.55204	0.0706	2.47143	0.0706	2.39235	0.0706	1.67857	0.0706	0.10342
0.0716	2.55255	0.0716	2.47143	0.0716	2.40153	0.0716	1.6898	0.0716	0.10153
0.0726	2.55561	0.0726	2.48673	0.0726	2.40714	0.0726	1.69796	0.0726	0.09954
0.0736	2.55765	0.0736	2.49796	0.0736	2.41429	0.0736	1.7148	0.0736	0.09791
0.0746	2.56071	0.0746	2.4949	0.0746	2.41939	0.0746	1.73724	0.0746	0.09633
0.0756	2.55918	0.0756	2.50051	0.0756	2.42194	0.0756	1.74847	0.0756	0.0949
0.0766	2.55612	0.0766	2.5	0.0766	2.42857	0.0766	1.75765	0.0766	0.09301
0.0776	2.56122	0.0776	2.50867	0.0776	2.43214	0.0776	1.75612	0.0776	0.09082
0.0786	2.56173	0.0786	2.50969	0.0786	2.43878	0.0786	1.77806	0.0786	0.08908
0.0796	2.56224	0.0796	2.50714	0.0796	2.44235	0.0796	1.79796	0.0796	0.08689
0.0806	2.56837	0.0806	2.51378	0.0806	2.44286	0.0806	1.81429	0.0806	0.08526
0.0816	2.56939	0.0816	2.51276	0.0816	2.44949	0.0816	1.81531	0.0816	0.08383
0.0826	2.56888	0.0826	2.51327	0.0826	2.46071	0.0826	1.82194	0.0826	0.08199
0.0836	2.57449	0.0836	2.51786	0.0836	2.46276	0.0836	1.83724	0.0836	0.08031
0.0846	2.57143	0.0846	2.51837	0.0846	2.46582	0.0846	1.85051	0.0846	0.07832
0.0856	2.57194	0.0856	2.52092	0.0856	2.47194	0.0856	1.85816	0.0856	0.07648
0.0866	2.5699	0.0866	2.52806	0.0866	2.47245	0.0866	1.8648	0.0866	0.07495
0.0876	2.56684	0.0876	2.53214	0.0876	2.47653	0.0876	1.8852	0.0876	0.07286
0.0886	2.56939	0.0886	2.52908	0.0886	2.47857	0.0886	1.88571	0.0886	0.07071
0.0896	2.57092	0.0896	2.52857	0.0896	2.48112	0.0896	1.90255	0.0896	0.06888
0.0906	2.57092	0.0906	2.53061	0.0906	2.48571	0.0906	1.91888	0.0906	0.06719
0.0916	2.57653	0.0916	2.53469	0.0916	2.48571	0.0916	1.90102	0.0916	0.06587
0.0926	2.57857	0.0926	2.53571	0.0926	2.49133	0.0926	1.92194	0.0926	0.06413
0.0936	2.575	0.0936	2.53827	0.0936	2.49694	0.0936	1.94286	0.0936	0.06189
0.0946	2.57806	0.0946	2.53673	0.0946	2.49694	0.0946	1.95408	0.0946	0.06036
0.0956	2.57602	0.0956	2.53724	0.0956	2.50204	0.0956	1.94745	0.0956	0.05888
0.0966	2.57653	0.0966	2.53316	0.0966	2.50255	0.0966	1.95357	0.0966	0.0574
0.0976	2.57296	0.0976	2.53571	0.0976	2.50255	0.0976	1.95612	0.0976	0.05592
0.0986	2.57143	0.0986	2.53316	0.0986	2.50714	0.0986	1.97806	0.0986	0.05403
0.0996	2.57755	0.0996	2.5352	0.0996	2.50816	0.0996	1.98878	0.0996	0.05245
0.1006	2.5801	0.1006	2.53061	0.1006	2.50918	0.1006	1.98929	0.1006	0.05092
0.1016	2.57857	0.1016	2.53418	0.1016	2.50918	0.1016	2.01173	0.1016	0.04928
0.1026	2.58469	0.1026	2.53776	0.1026	2.50918	0.1026	2.00204	0.1026	0.04766
0.1036	2.57602	0.1036	2.54031	0.1036	2.51327	0.1036	2.01378	0.1036	0.04667
0.1046	2.57755	0.1046	2.53776	0.1046	2.51633	0.1046	2.02857	0.1046	0.04527
0.1056	2.57755	0.1056	2.54082	0.1056	2.51633	0.1056	2.03367	0.1056	0.04384
0.1066	2.57551	0.1066	2.53061	0.1066	2.51531	0.1066	2.03724	0.1066	0.04261
0.1076	2.5801	0.1076	2.52653	0.1076	2.5199	0.1076	2.04031	0.1076	0.04164
0.1086	2.57092	0.1086	2.53469	0.1086	2.52143	0.1086	2.04388	0.1086	0.04004
0.1096	2.56531	0.1096	2.52959	0.1096	2.52092	0.1096	2.05765	0.1096	0.03928
0.1106	2.5699	0.1106	2.53061	0.1106	2.5199	0.1106	2.06633	0.1106	0.03806
0.1116	2.57296	0.1116	2.53878	0.1116	2.52347	0.1116	2.07041	0.1116	0.037
0.1126	2.57245	0.1126	2.52857	0.1126	2.52296	0.1126	2.08061	0.1126	0.03563
0.1136	2.57092	0.1136	2.52551	0.1136	2.5199	0.1136	2.08469	0.1136	0.0344
0.1146	2.56939	0.1146	2.525	0.1146	2.52551	0.1146	2.08265	0.1146	0.03347
0.1156	2.57194	0.1156	2.5199	0.1156	2.52653	0.1156	2.08061	0.1156	0.03264
0.1166	2.58061	0.1166	2.52092	0.1166	2.52704	0.1166	2.09643	0.1166	0.03162
0.1176	2.57245	0.1176	2.52449	0.1176	2.53112	0.1176	2.10663	0.1176	0.03044
0.1186	2.56684	0.1186	2.5199	0.1186	2.53214	0.1186	2.12092	0.1186	0.02954
0.1196	2.56786	0.1196	2.51633	0.1196	2.53163	0.1196	2.11939	0.1196	0.0285
0.1206	2.56837	0.1206	2.52194	0.1206	2.52653	0.1206	2.11071	0.1206	0.02737
0.1216	2.56582	0.1216	2.51531	0.1216	2.52755	0.1216	2.125	0.1216	0.02673
0.1226	2.56224	0.1226	2.51327	0.1226	2.52959	0.1226	2.12908	0.1226	0.02573
0.1236	2.56224	0.1236	2.50714	0.1236	2.53163	0.1236	2.13418	0.1236	0.02472
0.1246	2.56378	0.1246	2.51378	0.1246	2.52857	0.1246	2.13929	0.1246	0.02389
0.1256	2.56276	0.1256	2.51429	0.1256	2.52653	0.1256	2.14643	0.1256	0.02316
0.1266	2.56071	0.1266	2.5102	0.1266	2.52653	0.1266	2.14082	0.1266	0.02219
0.1276	2.56888	0.1276	2.49643	0.1276	2.52704	0.1276	2.15	0.1276	0.02124
0.1286	2.56633	0.1286	2.49745	0.1286	2.52296	0.1286	2.15306	0.1286	0.02067
0.1296	2.56633	0.1296	2.49337	0.1296	2.53316	0.1296	2.16684	0.1296	0.02024
0.1306	2.55969	0.1306	2.49337	0.1306	2.53316	0.1306	2.16582	0.1306	0.01887
0.1316	2.56122	0.1316	2.49439	0.1316	2.53316	0.1316	2.16429	0.1316	0.0182
0.1326	2.56122	0.1326	2.49337	0.1326	2.53214	0.1326	2.16582	0.1326	0.0177
0.1336	2.5648	0.1336	2.50051	0.1336	2.53061	0.1336	2.175	0.1336	0.01733
0.1346	2.55918	0.1346	2.50306	0.1346	2.53112	0.1346	2.18878	0.1346	0.01663
0.1356	2.55663	0.1356	2.49031	0.1356	2.52806	0.1356	2.19082	0.1356	0.01633
0.1366	2.56276	0.1366	2.48418	0.1366	2.52959	0.1366	2.18673	0.1366	0.01607
0.1376	2.55255	0.1376	2.47857	0.1376	2.52857	0.1376	2.18163	0.1376	0.01545
0.1386	2.55408	0.1386	2.47653	0.1386	2.53163	0.1386	2.19184	0.1386	0.01599
0.1396	2.5551	0.1396	2.47041	0.1396	2.5301	0.1396	2.18214	0.1396	0.01422
0.1406	2.5551	0.1406	2.47194	0.1406	2.53163	0.1406	2.18776	0.1406	0.01399
0.1416	2.55051	0.1416	2.47092	0.1416	2.53418	0.1416	2.20663	0.1416	0.01315
0.1426	2.54796	0.1426	2.46888	0.1426	2.52704	0.1426	2.20153	0.1426	0.01244
0.1436	2.54898	0.1436	2.46122	0.1436	2.52704	0.1436	2.20765	0.1436	0.01192
0.1446	2.55408	0.1446	2.45561	0.1446	2.52704	0.1446	2.2148	0.1446	0.01138
0.1456	2.55102	0.1456	2.45459	0.1456	2.53112	0.1456	2.21327	0.1456	0.0115
0.1466	2.55867	0.1466	2.45204	0.1466	2.5352	0.1466	2.21939	0.1466	0.0109
0.1476	2.5551	0.1476	2.45306	0.1476	2.53367	0.1476	2.22347	0.1476	0.01061
0.1486	2.55153	0.1486	2.45612	0.1486	2.52959	0.1486	2.22449	0.1486	0.01023
0.1496	2.55153	0.1496	2.45306	0.1496	2.52551	0.1496	2.22653	0.1496	0.00952
0.1506	2.54694	0.1506	2.4551	0.1506	2.53061	0.1506	2.24031	0.1506	0.00915
0.1516	2.54286	0.1516	2.44898	0.1516	2.52653	0.1516	2.23367	0.1516	0.00831
0.1526	2.54694	0.1526	2.43469	0.1526	2.53418	0.1526	2.23673	0.1526	0.00789
0.1536	2.55459	0.1536	2.43418	0.1536	2.52806	0.1536	2.24439	0.1536	0.00771
0.1546	2.55306	0.1546	2.43929	0.1546	2.52857	0.1546	2.23367	0.1546	0.00784
0.1556	2.54796	0.1556	2.43724	0.1556	2.52653	0.1556	2.22857	0.1556	0.00801
0.1566	2.53776	0.1566	2.42653	0.1566	2.52245	0.1566	2.23622	0.1566	0.00697
0.1576	2.54031	0.1576	2.42347	0.1576	2.52449	0.1576	2.24388	0.1576	0.00661
0.1586	2.54541	0.1586	2.42551	0.1586	2.52194	0.1586	2.23827	0.1586	0.00648
0.1596	2.54694	0.1596	2.42245	0.1596	2.52296	0.1596	2.24235	0.1596	0.00595
0.1606	2.54439	0.1606	2.42041	0.1606	2.52143	0.1606	2.25	0.1606	0.00579
0.1616	2.5449	0.1616	2.42092	0.1616	2.52347	0.1616	2.24082	0.1616	0.00582
0.1626	2.55255	0.1626	2.41531	0.1626	2.52041	0.1626	2.24643	0.1626	0.00541
0.1636	2.54541	0.1636	2.41531	0.1636	2.51786	0.1636	2.25102	0.1636	0.00479
0.1646	2.53878	0.1646	2.40816	0.1646	2.52857	0.1646	2.24694	0.1646	0.00461
0.1656	2.54031	0.1656	2.40663	0.1656	2.52296	0.1656	2.25102	0.1656	0.00406
0.1666	2.54592	0.1666	2.41071	0.1666	2.52449	0.1666	2.25765	0.1666	0.0041
0.1676	2.54541	0.1676	2.41224	0.1676	2.52041	0.1676	2.25969	0.1676	0.00386
0.1686	2.54541	0.1686	2.40816	0.1686	2.52602	0.1686	2.26531	0.1686	0.00372
0.1696	2.54694	0.1696	2.39898	0.1696	2.52653	0.1696	2.26224	0.1696	0.00315
0.1706	2.54898	0.1706	2.40918	0.1706	2.52092	0.1706	2.26633	0.1706	0.00301
0.1716	2.54796	0.1716	2.40153	0.1716	2.51837	0.1716	2.26327	0.1716	0.00342
0.1726	2.5352	0.1726	2.39643	0.1726	2.52551	0.1726	2.27296	0.1726	0.00321
0.1736	2.53878	0.1736	2.39643	0.1736	2.52602	0.1736	2.28878	0.1736	0.00266
0.1746	2.54388	0.1746	2.39337	0.1746	2.51327	0.1746	2.27602	0.1746	0.00227
0.1756	2.54898	0.1756	2.39286	0.1756	2.51071	0.1756	2.27398	0.1756	0.00158
0.1766	2.55051	0.1766	2.38878	0.1766	2.51633	0.1766	2.25867	0.1766	0.00169
0.1776	2.54592	0.1776	2.39592	0.1776	2.51888	0.1776	2.27908	0.1776	0.00163
0.1786	2.54439	0.1786	2.39031	0.1786	2.51939	0.1786	2.28163	0.1786	0.00157
0.1796	2.54439	0.1796	2.39031	0.1796	2.51735	0.1796	2.28724	0.1796	0.00129
0.1806	2.54439	0.1806	2.3801	0.1806	2.51837	0.1806	2.28418	0.1806	0.000742347
0.1816	2.53724	0.1816	2.37704	0.1816	2.51429	0.1816	2.28112	0.1816	0.000521939
0.1826	2.53367	0.1826	2.37449	0.1826	2.51786	0.1826	2.28469	0.1826	0.000742347
0.1836	2.54388	0.1836	2.37398	0.1836	2.51633	0.1836	2.28112	0.1836	0.000445459
0.1846	2.54082	0.1846	2.3648	0.1846	2.51837	0.1846	2.28112	0.1846	0.000730612
0.1856	2.54031	0.1856	2.36888	0.1856	2.51735	0.1856	2.27755	0.1856	8.82653e-05
0.1866	2.53878	0.1866	2.3699	0.1866	2.51633	0.1866	2.28929	0.1866	-0.000132449
0.1876	2.54031	0.1876	2.37041	0.1876	2.51735	0.1876	2.2898	0.1876	-0.0004575
0.1886	2.54337	0.1886	2.3648	0.1886	2.5148	0.1886	2.29082	0.1886	-0.000922959
0.1896	2.54439	0.1896	2.36071	0.1896	2.51429	0.1896	2.28214	0.1896	-0.000654082
0.1906	2.5398	0.1906	2.35612	0.1906	2.51122	0.1906	2.28673	0.1906	-0.00119
0.1916	2.53929	0.1916	2.35306	0.1916	2.50867	0.1916	2.29184	0.1916	-0.00114
0.1926	2.54847	0.1926	2.35408	0.1926	2.51582	0.1926	2.29133	0.1926	-0.00145
0.1936	2.55	0.1936	2.35255	0.1936	2.51531	0.1936	2.28878	0.1936	-0.00138
0.1946	2.54643	0.1946	2.35306	0.1946	2.51429	0.1946	2.29847	0.1946	-0.00197
0.1956	2.54286	0.1956	2.34949	0.1956	2.51122	0.1956	2.29286	0.1956	-0.0022
0.1966	2.53776	0.1966	2.34847	0.1966	2.51224	0.1966	2.28673	0.1966	-0.00258
0.1976	2.54592	0.1976	2.34643	0.1976	2.51378	0.1976	2.30306	0.1976	-0.00259
0.1986	2.55867	0.1986	2.34796	0.1986	2.50255	0.1986	2.29235	0.1986	-0.0025
0.1996	2.54898	0.1996	2.35204	0.1996	2.51429	0.1996	2.29592	0.1996	-0.00275
0.2006	2.54235	0.2006	2.34439	0.2006	2.52092	0.2006	2.29898	0.2006	-0.00277
0.2016	2.53622	0.2016	2.33929	0.2016	2.51531	0.2016	2.29184	0.2016	-0.00313
0.2026	2.54694	0.2026	2.33776	0.2026	2.51684	0.2026	2.30051	0.2026	-0.00354
0.2036	2.55408	0.2036	2.3352	0.2036	2.51122	0.2036	2.31224	0.2036	-0.00374
0.2046	2.55051	0.2046	2.33827	0.2046	2.50561	0.2046	2.30204	0.2046	-0.00348
0.2056	2.55408	0.2056	2.3352	0.2056	2.50612	0.2056	2.3102	0.2056	-0.0038
0.2066	2.55204	0.2066	2.33112	0.2066	2.50765	0.2066	2.30102	0.2066	-0.00418
0.2076	2.54898	0.2076	2.33163	0.2076	2.51735	0.2076	2.30561	0.2076	-0.00453
0.2086	2.54847	0.2086	2.32908	0.2086	2.51224	0.2086	2.2949	0.2086	-0.00448
0.2096	2.54082	0.2096	2.32755	0.2096	2.51276	0.2096	2.30357	0.2096	-0.00474
0.2106	2.55	0.2106	2.32602	0.2106	2.51276	0.2106	2.31224	0.2106	-0.00537
0.2116	2.54031	0.2116	2.32449	0.2116	2.5102	0.2116	2.31837	0.2116	-0.00539
0.2126	2.54337	0.2126	2.31327	0.2126	2.50918	0.2126	2.32602	0.2126	-0.00564
0.2136	2.55255	0.2136	2.31531	0.2136	2.51582	0.2136	2.31224	0.2136	-0.00586
0.2146	2.55663	0.2146	2.31633	0.2146	2.51786	0.2146	2.30867	0.2146	-0.00595
0.2156	2.54388	0.2156	2.31276	0.2156	2.51633	0.2156	2.31224	0.2156	-0.00625
0.2166	2.54541	0.2166	2.31122	0.2166	2.50816	0.2166	2.30969	0.2166	-0.00705
0.2176	2.54847	0.2176	2.31071	0.2176	2.50816	0.2176	2.31122	0.2176	-0.00688
0.2186	2.54541	0.2186	2.31224	0.2186	2.50969	0.2186	2.30663	0.2186	-0.00717
0.2196	2.55204	0.2196	2.31122	0.2196	2.50918	0.2196	2.31582	0.2196	-0.00769
0.2206	2.55255	0.2206	2.30867	0.2206	2.5102	0.2206	2.32755	0.2206	-0.00802
0.2216	2.54643	0.2216	2.30969	0.2216	2.50918	0.2216	2.30816	0.2216	-0.00829
0.2226	2.55153	0.2226	2.30663	0.2226	2.50561	0.2226	2.31327	0.2226	-0.00838
0.2236	2.55714	0.2236	2.30459	0.2236	2.51173	0.2236	2.31582	0.2236	-0.00886
0.2246	2.55918	0.2246	2.29796	0.2246	2.50867	0.2246	2.31888	0.2246	-0.00864
0.2256	2.55357	0.2256	2.29898	0.2256	2.51224	0.2256	2.32653	0.2256	-0.00894
0.2266	2.55816	0.2266	2.29796	0.2266	2.50765	0.2266	2.32194	0.2266	-0.00972
0.2276	2.55765	0.2276	2.29847	0.2276	2.51122	0.2276	2.32602	0.2276	-0.01008
0.2286	2.56378	0.2286	2.30459	0.2286	2.50918	0.2286	2.31173	0.2286	-0.01026
0.2296	2.55561	0.2296	2.30408	0.2296	2.5051	0.2296	2.31786	0.2296	-0.01046
0.2306	2.54643	0.2306	2.29541	0.2306	2.50969	0.2306	2.32653	0.2306	-0.01115
0.2316	2.55357	0.2316	2.2949	0.2316	2.50969	0.2316	2.32449	0.2316	-0.01114
0.2326	2.5602	0.2326	2.28827	0.2326	2.50561	0.2326	2.32551	0.2326	-0.0113
0.2336	2.55459	0.2336	2.28878	0.2336	2.50306	0.2336	2.31633	0.2336	-0.0117
0.2346	2.54694	0.2346	2.29286	0.2346	2.5051	0.2346	2.32398	0.2346	-0.01214
0.2356	2.55306	0.2356	2.29337	0.2356	2.50306	0.2356	2.33265	0.2356	-0.01255
0.2366	2.55816	0.2366	2.28827	0.2366	2.50459	0.2366	2.31582	0.2366	-0.01323
0.2376	2.55612	0.2376	2.29235	0.2376	2.50408	0.2376	2.32653	0.2376	-0.01308
0.2386	2.55612	0.2386	2.2898	0.2386	2.51276	0.2386	2.32959	0.2386	-0.01335
0.2396	2.55051	0.2396	2.28316	0.2396	2.50306	0.2396	2.32347	0.2396	-0.01384
0.2406	2.56071	0.2406	2.28316	0.2406	2.50612	0.2406	2.33163	0.2406	-0.01431
0.2416	2.55969	0.2416	2.28622	0.2416	2.50612	0.2416	2.32755	0.2416	-0.01471
0.2426	2.54388	0.2426	2.28112	0.2426	2.50561	0.2426	2.3301	0.2426	-0.01512
0.2436	2.55561	0.2436	2.27398	0.2436	2.50459	0.2436	2.33163	0.2436	-0.01483
0.2446	2.55357	0.2446	2.27755	0.2446	2.50459	0.2446	2.32959	0.2446	-0.01568
0.2456	2.55306	0.2456	2.27449	0.2456	2.50612	0.2456	2.33265	0.2456	-0.01611
0.2466	2.56173	0.2466	2.27551	0.2466	2.50969	0.2466	2.3301	0.2466	-0.01656
0.2476	2.56071	0.2476	2.2699	0.2476	2.51122	0.2476	2.32806	0.2476	-0.01695
0.2486	2.55714	0.2486	2.27194	0.2486	2.50612	0.2486	2.34235	0.2486	-0.01702
0.2496	2.55612	0.2496	2.27551	0.2496	2.51173	0.2496	2.34796	0.2496	-0.01762
0.2506	2.55408	0.2506	2.27602	0.2506	2.50561	0.2506	2.34133	0.2506	-0.01852
0.2516	2.55612	0.2516	2.27602	0.2516	2.50306	0.2516	2.34388	0.2516	-0.01864
0.2526	2.55459	0.2526	2.26429	0.2526	2.50204	0.2526	2.34082	0.2526	-0.01921
0.2536	2.55051	0.2536	2.25969	0.2536	2.50306	0.2536	2.3352	0.2536	-0.01931
0.2546	2.55	0.2546	2.27245	0.2546	2.49694	0.2546	2.3301	0.2546	-0.01866
0.2556	2.55969	0.2556	2.26684	0.2556	2.50816	0.2556	2.34031	0.2556	-0.01927
0.2566	2.5602	0.2566	2.26276	0.2566	2.50867	0.2566	2.34133	0.2566	-0.01891
0.2576	2.56173	0.2576	2.26429	0.2576	2.50612	0.2576	2.33367	0.2576	-0.01927
0.2586	2.55714	0.2586	2.26786	0.2586	2.50969	0.2586	2.33929	0.2586	-0.01966
0.2596	2.55765	0.2596	2.26122	0.2596	2.50714	0.2596	2.33776	0.2596	-0.02002
0.2606	2.55816	0.2606	2.25969	0.2606	2.50357	0.2606	2.34439	0.2606	-0.02052
0.2616	2.55561	0.2616	2.26276	0.2616	2.50306	0.2616	2.33878	0.2616	-0.02074
0.2626	2.55561	0.2626	2.2602	0.2626	2.50459	0.2626	2.34643	0.2626	-0.02112
0.2636	2.56173	0.2636	2.26531	0.2636	2.50663	0.2636	2.35153	0.2636	-0.02134
0.2646	2.57755	0.2646	2.2602	0.2646	2.50561	0.2646	2.34847	0.2646	-0.02185
0.2656	2.55459	0.2656	2.25255	0.2656	2.51071	0.2656	2.34694	0.2656	-0.02164
0.2666	2.54745	0.2666	2.25051	0.2666	2.50102	0.2666	2.34031	0.2666	-0.02247
0.2676	2.54898	0.2676	2.24949	0.2676	2.50561	0.2676	2.34643	0.2676	-0.0229
0.2686	2.55459	0.2686	2.24949	0.2686	2.50867	0.2686	2.35408	0.2686	-0.02314
0.2696	2.55918	0.2696	2.25	0.2696	2.50408	0.2696	2.34439	0.2696	-0.02356
0.2706	2.55612	0.2706	2.25255	0.2706	2.50867	0.2706	2.34592	0.2706	-0.02413
0.2716	2.55714	0.2716	2.25051	0.2716	2.50714	0.2716	2.34388	0.2716	-0.02443
0.2726	2.5699	0.2726	2.24643	0.2726	2.50612	0.2726	2.34082	0.2726	-0.02439
0.2736	2.56939	0.2736	2.24388	0.2736	2.50561	0.2736	2.34541	0.2736	-0.02466
0.2746	2.56378	0.2746	2.24898	0.2746	2.50204	0.2746	2.34694	0.2746	-0.02502
0.2756	2.5602	0.2756	2.24541	0.2756	2.50459	0.2756	2.35102	0.2756	-0.02525
0.2766	2.56633	0.2766	2.24286	0.2766	2.50408	0.2766	2.34541	0.2766	-0.02567
0.2776	2.56122	0.2776	2.23929	0.2776	2.5051	0.2776	2.34796	0.2776	-0.02543
0.2786	2.55867	0.2786	2.2398	0.2786	2.50255	0.2786	2.35051	0.2786	-0.02592
0.2796	2.5551	0.2796	2.24337	0.2796	2.5	0.2796	2.35867	0.2796	-0.02652
0.2806	2.55714	0.2806	2.25306	0.2806	2.49694	0.2806	2.35612	0.2806	-0.02666
0.2816	2.55714	0.2816	2.25204	0.2816	2.50357	0.2816	2.35	0.2816	-0.02667
0.2826	2.55	0.2826	2.23929	0.2826	2.50612	0.2826	2.35969	0.2826	-0.02709
0.2836	2.55204	0.2836	2.24592	0.2836	2.50204	0.2836	2.35	0.2836	-0.02735
0.2846	2.55918	0.2846	2.23673	0.2846	2.50408	0.2846	2.35204	0.2846	-0.02742
0.2856	2.56582	0.2856	2.23367	0.2856	2.50408	0.2856	2.35051	0.2856	-0.02761
0.2866	2.56276	0.2866	2.23214	0.2866	2.50102	0.2866	2.35816	0.2866	-0.02795
0.2876	2.55867	0.2876	2.22908	0.2876	2.50255	0.2876	2.35051	0.2876	-0.02807
0.2886	2.55867	0.2886	2.23673	0.2886	2.50306	0.2886	2.35612	0.2886	-0.02857
0.2896	2.56276	0.2896	2.24184	0.2896	2.50051	0.2896	2.35816	0.2896	-0.02862
0.2906	2.56837	0.2906	2.24286	0.2906	2.50153	0.2906	2.35255	0.2906	-0.02885
0.2916	2.56735	0.2916	2.23724	0.2916	2.49898	0.2916	2.3602	0.2916	-0.02916
0.2926	2.55765	0.2926	2.23367	0.2926	2.49694	0.2926	2.35	0.2926	-0.02912
0.2936	2.56837	0.2936	2.23163	0.2936	2.50153	0.2936	2.36327	0.2936	-0.02971
0.2946	2.56327	0.2946	2.225	0.2946	2.50255	0.2946	2.35663	0.2946	-0.02952
0.2956	2.5648	0.2956	2.22806	0.2956	2.49796	0.2956	2.35357	0.2956	-0.02999
0.2966	2.55816	0.2966	2.2301	0.2966	2.48622	0.2966	2.34847	0.2966	-0.03008
0.2976	2.56224	0.2976	2.22755	0.2976	2.49439	0.2976	2.36071	0.2976	-0.03015
0.2986	2.55867	0.2986	2.22908	0.2986	2.49592	0.2986	2.3648	0.2986	-0.03046
0.2996	2.54745	0.2996	2.22143	0.2996	2.50204	0.2996	2.36173	0.2996	-0.03098
0.3006	2.55561	0.3006	2.22092	0.3006	2.50357	0.3006	2.35306	0.3006	-0.03096
0.3016	2.56378	0.3016	2.22755	0.3016	2.50255	0.3016	2.36735	0.3016	-0.03063
0.3026	2.56837	0.3026	2.22398	0.3026	2.49439	0.3026	2.36786	0.3026	-0.03123
0.3036	2.56224	0.3036	2.21939	0.3036	2.49745	0.3036	2.37653	0.3036	-0.03187
0.3046	2.56276	0.3046	2.2199	0.3046	2.50051	0.3046	2.37908	0.3046	-0.03197
0.3056	2.55561	0.3056	2.2199	0.3056	2.50051	0.3056	2.37092	0.3056	-0.03203
0.3066	2.56531	0.3066	2.22143	0.3066	2.49643	0.3066	2.3699	0.3066	-0.03226
0.3076	2.5602	0.3076	2.2449	0.3076	2.49388	0.3076	2.36735	0.3076	-0.0323
0.3086	2.55561	0.3086	2.23367	0.3086	2.49184	0.3086	2.36939	0.3086	-0.03211
0.3096	2.55612	0.3096	2.22194	0.3096	2.49286	0.3096	2.36378	0.3096	-0.03267
0.3106	2.55969	0.3106	2.2301	0.3106	2.49337	0.3106	2.37245	0.3106	-0.03284
0.3116	2.5551	0.3116	2.22602	0.3116	2.49592	0.3116	2.36735	0.3116	-0.0329
0.3126	2.57347	0.3126	2.2199	0.3126	2.49898	0.3126	2.36684	0.3126	-0.03328
0.3136	2.56122	0.3136	2.22755	0.3136	2.49796	0.3136	2.37041	0.3136	-0.03341
0.3146	2.54949	0.3146	2.22806	0.3146	2.50204	0.3146	2.37296	0.3146	-0.0334
0.3156	2.54796	0.3156	2.21684	0.3156	2.49643	0.3156	2.36735	0.3156	-0.03316
0.3166	2.55561	0.3166	2.20918	0.3166	2.49796	0.3166	2.37551	0.3166	-0.03331
0.3176	2.55765	0.3176	2.21327	0.3176	2.50051	0.3176	2.3898	0.3176	-0.03386
0.3186	2.55204	0.3186	2.20663	0.3186	2.49541	0.3186	2.36837	0.3186	-0.03378
0.3196	2.56071	0.3196	2.20765	0.3196	2.4949	0.3196	2.35561	0.3196	-0.03399
0.3206	2.56122	0.3206	2.21378	0.3206	2.49337	0.3206	2.35816	0.3206	-0.03409
0.3216	2.56888	0.3216	2.20102	0.3216	2.49541	0.3216	2.36276	0.3216	-0.03406
0.3226	2.5648	0.3226	2.20816	0.3226	2.49949	0.3226	2.36378	0.3226	-0.03408
0.3236	2.55051	0.3236	2.21378	0.3236	2.4949	0.3236	2.3648	0.3236	-0.03454
0.3246	2.55357	0.3246	2.21786	0.3246	2.49796	0.3246	2.37245	0.3246	-0.03469
0.3256	2.55816	0.3256	2.21071	0.3256	2.49184	0.3256	2.37194	0.3256	-0.03464
0.3266	2.55459	0.3266	2.20102	0.3266	2.49082	0.3266	2.3699	0.3266	-0.03457
0.3276	2.55663	0.3276	2.20306	0.3276	2.48776	0.3276	2.37143	0.3276	-0.03442
0.3286	2.55357	0.3286	2.21173	0.3286	2.49031	0.3286	2.375	0.3286	-0.03459
0.3296	2.54643	0.3296	2.21173	0.3296	2.4949	0.3296	2.35867	0.3296	-0.03456
0.3306	2.5449	0.3306	2.20765	0.3306	2.49388	0.3306	2.37041	0.3306	-0.03478
0.3316	2.55153	0.3316	2.19592	0.3316	2.4949	0.3316	2.38622	0.3316	-0.03489
0.3326	2.55306	0.3326	2.20204	0.3326	2.49031	0.3326	2.37296	0.3326	-0.03487
0.3336	2.54643	0.3336	2.19796	0.3336	2.49082	0.3336	2.3699	0.3336	-0.03497
0.3346	2.54796	0.3346	2.20051	0.3346	2.49133	0.3346	2.35765	0.3346	-0.03506
0.3356	2.54847	0.3356	2.19694	0.3356	2.48929	0.3356	2.37143	0.3356	-0.03488
0.3366	2.54133	0.3366	2.20102	0.3366	2.49898	0.3366	2.37143	0.3366	-0.03518
0.3376	2.55	0.3376	2.19133	0.3376	2.49286	0.3376	2.3648	0.3376	-0.03535
0.3386	2.55051	0.3386	2.19643	0.3386	2.49082	0.3386	2.3648	0.3386	-0.03535
0.3396	2.5398	0.3396	2.19643	0.3396	2.49235	0.3396	2.37755	0.3396	-0.03555
0.3406	2.54337	0.3406	2.19184	0.3406	2.49184	0.3406	2.37806	0.3406	-0.03517
0.3416	2.55306	0.3416	2.19286	0.3416	2.49235	0.3416	2.36888	0.3416	-0.03533
0.3426	2.54847	0.3426	2.19133	0.3426	2.48827	0.3426	2.36531	0.3426	-0.03485
0.3436	2.55051	0.3436	2.19031	0.3436	2.49133	0.3436	2.36224	0.3436	-0.03495
0.3446	2.55102	0.3446	2.18724	0.3446	2.48929	0.3446	2.35969	0.3446	-0.03561
0.3456	2.55357	0.3456	2.19031	0.3456	2.48418	0.3456	2.36582	0.3456	-0.03563
0.3466	2.5551	0.3466	2.18827	0.3466	2.48724	0.3466	2.3699	0.3466	-0.03551
0.3476	2.54796	0.3476	2.18878	0.3476	2.48929	0.3476	2.35918	0.3476	-0.03535
0.3486	2.55	0.3486	2.18929	0.3486	2.49082	0.3486	2.36633	0.3486	-0.03554
0.3496	2.53724	0.3496	2.18622	0.3496	2.48878	0.3496	2.37092	0.3496	-0.03524
0.3506	2.5449	0.3506	2.18367	0.3506	2.48673	0.3506	2.36582	0.3506	-0.03536
0.3516	2.5602	0.3516	2.18469	0.3516	2.49031	0.3516	2.36888	0.3516	-0.03523
0.3526	2.5398	0.3526	2.18367	0.3526	2.4898	0.3526	2.36684	0.3526	-0.03535
0.3536	2.53827	0.3536	2.18061	0.3536	2.49184	0.3536	2.36786	0.3536	-0.03547
0.3546	2.54847	0.3546	2.18571	0.3546	2.47908	0.3546	2.36173	0.3546	-0.03538
0.3556	2.5449	0.3556	2.18265	0.3556	2.48265	0.3556	2.36939	0.3556	-0.03535
0.3566	2.54082	0.3566	2.17857	0.3566	2.4852	0.3566	2.37041	0.3566	-0.03549
0.3576	2.53929	0.3576	2.17755	0.3576	2.48724	0.3576	2.37347	0.3576	-0.03554
0.3586	2.53622	0.3586	2.17857	0.3586	2.48622	0.3586	2.36939	0.3586	-0.03563
0.3596	2.54643	0.3596	2.19082	0.3596	2.48571	0.3596	2.37245	0.3596	-0.03489
0.3606	2.54694	0.3606	2.1801	0.3606	2.4852	0.3606	2.3699	0.3606	-0.03543
0.3616	2.54133	0.3616	2.17959	0.3616	2.48827	0.3616	2.35663	0.3616	-0.03543
0.3626	2.54133	0.3626	2.18214	0.3626	2.48214	0.3626	2.37704	0.3626	-0.03498
0.3636	2.54133	0.3636	2.17857	0.3636	2.48367	0.3636	2.37245	0.3636	-0.03517
0.3646	2.5398	0.3646	2.17857	0.3646	2.48265	0.3646	2.36837	0.3646	-0.03519
0.3656	2.53316	0.3656	2.17602	0.3656	2.48316	0.3656	2.37194	0.3656	-0.035
0.3666	2.53929	0.3666	2.175	0.3666	2.48316	0.3666	2.37041	0.3666	-0.03508
0.3676	2.53929	0.3676	2.17857	0.3676	2.48214	0.3676	2.37602	0.3676	-0.03522
0.3686	2.53571	0.3686	2.17347	0.3686	2.48112	0.3686	2.37041	0.3686	-0.03507
0.3696	2.54592	0.3696	2.17245	0.3696	2.48163	0.3696	2.36122	0.3696	-0.03467
0.3706	2.55255	0.3706	2.16939	0.3706	2.47959	0.3706	2.36939	0.3706	-0.03481
0.3716	2.53827	0.3716	2.1699	0.3716	2.48061	0.3716	2.36633	0.3716	-0.03485
0.3726	2.54031	0.3726	2.175	0.3726	2.48929	0.3726	2.36378	0.3726	-0.0348
0.3736	2.54847	0.3736	2.17296	0.3736	2.48571	0.3736	2.37347	0.3736	-0.03482
0.3746	2.54031	0.3746	2.1699	0.3746	2.48316	0.3746	2.37041	0.3746	-0.03459
0.3756	2.54235	0.3756	2.17194	0.3756	2.47959	0.3756	2.36888	0.3756	-0.03477
0.3766	2.54031	0.3766	2.17194	0.3766	2.48112	0.3766	2.3801	0.3766	-0.03403
0.3776	2.54031	0.3776	2.16837	0.3776	2.47755	0.3776	2.36224	0.3776	-0.0338
0.3786	2.54235	0.3786	2.16327	0.3786	2.47551	0.3786	2.3699	0.3786	-0.03436
0.3796	2.53878	0.3796	2.16582	0.3796	2.48112	0.3796	2.3852	0.3796	-0.03398
0.3806	2.54082	0.3806	2.16684	0.3806	2.4801	0.3806	2.38622	0.3806	-0.03374
0.3816	2.54286	0.3816	2.17092	0.3816	2.47959	0.3816	2.38367	0.3816	-0.03413
0.3826	2.53673	0.3826	2.16429	0.3826	2.47449	0.3826	2.37296	0.3826	-0.03411
0.3836	2.5352	0.3836	2.1648	0.3836	2.47653	0.3836	2.375	0.3836	-0.03368
0.3846	2.53265	0.3846	2.16378	0.3846	2.47449	0.3846	2.37959	0.3846	-0.03376
0.3856	2.54082	0.3856	2.16531	0.3856	2.47551	0.3856	2.37347	0.3856	-0.03346
0.3866	2.5449	0.3866	2.16378	0.3866	2.47959	0.3866	2.37347	0.3866	-0.03309
0.3876	2.53929	0.3876	2.16071	0.3876	2.4801	0.3876	2.38214	0.3876	-0.03314
0.3886	2.53469	0.3886	2.16224	0.3886	2.47704	0.3886	2.37449	0.3886	-0.03317
0.3896	2.54286	0.3896	2.16327	0.3896	2.47653	0.3896	2.37092	0.3896	-0.03293
0.3906	2.53469	0.3906	2.1602	0.3906	2.47551	0.3906	2.37908	0.3906	-0.03282
0.3916	2.5301	0.3916	2.1602	0.3916	2.475	0.3916	2.37755	0.3916	-0.03273
0.3926	2.53878	0.3926	2.15765	0.3926	2.47602	0.3926	2.38418	0.3926	-0.03269
0.3936	2.53622	0.3936	2.16173	0.3936	2.47194	0.3936	2.36735	0.3936	-0.03247
0.3946	2.53469	0.3946	2.16327	0.3946	2.47755	0.3946	2.38214	0.3946	-0.03257
0.3956	2.5352	0.3956	2.15663	0.3956	2.4699	0.3956	2.36786	0.3956	-0.03181
0.3966	2.53622	0.3966	2.1551	0.3966	2.46888	0.3966	2.37041	0.3966	-0.03224
0.3976	2.5301	0.3976	2.15255	0.3976	2.46735	0.3976	2.36531	0.3976	-0.03226
0.3986	2.53418	0.3986	2.15357	0.3986	2.47143	0.3986	2.3602	0.3986	-0.03202
0.3996	2.53724	0.3996	2.15357	0.3996	2.4699	0.3996	2.37194	0.3996	-0.03185
0.4006	2.53418	0.4006	2.15408	0.4006	2.47602	0.4006	2.36837	0.4006	-0.03156

## Sheet: Fig.2b
Tafel plots
HEA SNWs/C		HEA NPs/C		PtRu/C		Pt/C
E/V vs. RHE	Jk/mA	E/V vs. RHE	Jk/mA	E/V vs. RHE	Jk/mA	E/V vs. RHE	Jk/mA
-0.0483	2.49834	-0.0489	2.31979	-0.0471	1.59803	-0.0489	0.38717
-0.0473	2.45222	-0.0479	2.26552	-0.0461	1.56254	-0.0479	0.37862
-0.0463	2.38111	-0.0469	2.21849	-0.0451	1.521	-0.0469	0.36864
-0.0453	2.32153	-0.0459	2.15835	-0.0441	1.47869	-0.0459	0.35896
-0.0443	2.26772	-0.0449	2.09369	-0.0431	1.43579	-0.0449	0.34921
-0.0433	2.20046	-0.0439	2.04485	-0.0421	1.3962	-0.0439	0.33983
-0.0423	2.14089	-0.0429	1.98855	-0.0411	1.3533	-0.0429	0.33016
-0.0413	2.07362	-0.0419	1.93135	-0.0401	1.31157	-0.0419	0.32123
-0.0403	2.01212	-0.0409	1.8764	-0.0391	1.27062	-0.0409	0.3117
-0.0393	1.95255	-0.0399	1.82417	-0.0381	1.23182	-0.0399	0.30285
-0.0383	1.87971	-0.0389	1.76584	-0.0371	1.19243	-0.0389	0.29362
-0.0373	1.82014	-0.0379	1.71452	-0.0361	1.15362	-0.0379	0.28485
-0.0363	1.75576	-0.0369	1.66048	-0.0351	1.11618	-0.0369	0.27584
-0.0353	1.69887	-0.0359	1.60915	-0.0341	1.07816	-0.0359	0.26692
-0.0343	1.64006	-0.0349	1.55919	-0.0331	1.04091	-0.0349	0.25814
-0.0333	1.57549	-0.0339	1.50537	-0.0321	1.00464	-0.0339	0.24959
-0.0323	1.51226	-0.0329	1.45473	-0.0311	0.96818	-0.0329	0.24104
-0.0313	1.4475	-0.0319	1.40295	-0.0301	0.93113	-0.0319	0.23226
-0.0303	1.38754	-0.0309	1.35185	-0.0291	0.89603	-0.0309	0.22371
-0.0293	1.32796	-0.0299	1.30098	-0.0281	0.86034	-0.0299	0.21538
-0.0283	1.27146	-0.0289	1.25011	-0.0271	0.827	-0.0289	0.2072
-0.0273	1.21439	-0.0279	1.19336	-0.0261	0.79248	-0.0279	0.1991
-0.0263	1.15654	-0.0269	1.14723	-0.0251	0.75777	-0.0269	0.191
-0.0253	1.10657	-0.0259	1.09952	-0.0241	0.72423	-0.0259	0.18297
-0.0243	1.0593	-0.0249	1.05023	-0.0231	0.68991	-0.0249	0.17487
-0.0233	1.00856	-0.0239	1.00456	-0.0221	0.65618	-0.0239	0.16699
-0.0223	0.9584	-0.0229	0.95663	-0.0211	0.62283	-0.0229	0.15896
-0.0213	0.90863	-0.0219	0.90983	-0.0201	0.58988	-0.0219	0.15101
-0.0203	0.86097	-0.0209	0.86212	-0.0191	0.55751	-0.0209	0.14344
-0.0193	0.81119	-0.0199	0.81351	-0.0181	0.52553	-0.0199	0.13586
-0.0183	0.76199	-0.0189	0.76716	-0.0171	0.49394	-0.0189	0.12828
-0.0173	0.71299	-0.0179	0.72239	-0.0161	0.46196	-0.0179	0.12078
-0.0163	0.66744	-0.0169	0.67785	-0.0151	0.43076	-0.0169	0.11328
-0.0153	0.62247	-0.0159	0.63331	-0.0141	0.39956	-0.0159	0.10608
-0.0143	0.57846	-0.0149	0.58899	-0.0131	0.36933	-0.0149	0.09872
-0.0133	0.53503	-0.0139	0.54513	-0.0121	0.3393	-0.0139	0.09152
-0.0123	0.49064	-0.0129	0.50149	-0.0111	0.30927	-0.0129	0.08447
-0.0113	0.4472	-0.0119	0.45989	-0.0101	0.27983	-0.0119	0.07757
-0.0103	0.40396	-0.0109	0.41874	-0.0091	0.25057	-0.0109	0.0707
-0.0093	0.36168	-0.0099	0.37691	-0.0081	0.22191	-0.0099	0.06382
-0.0083	0.32094	-0.0089	0.33576	-0.0071	0.1934	-0.0089	0.05695
-0.0073	0.28058	-0.0079	0.2937	-0.0061	0.16511	-0.0079	0.05023
-0.0063	0.23926	-0.0069	0.25504	-0.0051	0.13705	-0.0069	0.0436
-0.0053	0.19948	-0.0059	0.2157	-0.0041	0.10949	-0.0059	0.03694
-0.0043	0.16016	-0.0049	0.17704	-0.0031	0.08215	-0.0049	0.03041
-0.0033	0.12173	-0.0039	0.13894	-0.0021	0.05507	-0.0039	0.02394
-0.0023	0.08446	-0.0029	0.10107	-0.0011	0.02841	-0.0029	0.01755
-0.0013	0.0476	-0.0019	0.06356	-0.0001	0.00224	-0.0019	0.01128
-0.0003	0.01107	-0.0009	0.02892	0.0009	0.03587	-0.0009	0.005
0.0007	0.04618	0.0001	0.01908	0.0019	0.07554	0.0001	0.0022
0.0017	0.11377	0.0011	0.07078	0.0029	0.11548	0.0011	0.00953
0.0027	0.18373	0.0021	0.12986	0.0039	0.15652	0.0021	0.01709
0.0037	0.25646	0.0031	0.18697	0.0049	0.19821	0.0031	0.02475
0.0047	0.33247	0.0041	0.24754	0.0059	0.24169	0.0041	0.03255
0.0057	0.41179	0.0051	0.31141	0.0069	0.28631	0.0051	0.04037
0.0067	0.49495	0.0061	0.37261	0.0079	0.3304	0.0061	0.04826
0.0077	0.57956	0.0071	0.43863	0.0089	0.37674	0.0071	0.05665
0.0087	0.66976	0.0081	0.50737	0.0099	0.42286	0.0081	0.06485
0.0097	0.76969	0.0091	0.57112	0.0109	0.4708	0.0091	0.07302
0.0107	0.86141	0.0101	0.6381	0.0119	0.52074	0.0101	0.08118
0.0117	0.96337	0.0111	0.71139	0.0129	0.57147	0.0111	0.08899
0.0127	1.07865	0.0121	0.78194	0.0139	0.6237	0.0121	0.09727
0.0137	1.18393	0.0131	0.85838	0.0149	0.67752	0.0131	0.10563
0.0147	1.3003	0.0141	0.92956	0.0159	0.73147	0.0141	0.11434
0.0157	1.41561	0.0151	1.01138	0.0169	0.78872	0.0151	0.12291
0.0167	1.54542	0.0161	1.09457	0.0179	0.84613	0.0161	0.13255
0.0177	1.66813	0.0171	1.16412	0.0189	0.90448	0.0171	0.14066
0.0187	1.81535	0.0181	1.24509	0.0199	0.96372	0.0181	0.14918
0.0197	1.96162	0.0191	1.33894	0.0209	1.02876	0.0191	0.15814
0.0207	2.10514	0.0201	1.42006	0.0219	1.09403	0.0201	0.16755
0.0217	2.30424	0.0211	1.49823	0.0229	1.15823	0.0211	0.17671
0.0227	2.46069	0.0221	1.60428	0.0239	1.22556	0.0221	0.18655
0.0237	2.61977	0.0231	1.6923	0.0249	1.29505	0.0231	0.19594
0.0247	2.79797	0.0241	1.76956	0.0259	1.37059	0.0241	0.20544
0.0257	2.99837	0.0251	1.85611	0.0269	1.44348	0.0251	0.21526
0.0267	3.18322	0.0261	1.94153	0.0279	1.5116	0.0261	0.22582
0.0277	3.40886	0.0271	2.0492	0.0289	1.59307	0.0271	0.23654
0.0287	3.6448	0.0281	2.15917	0.0299	1.67577	0.0281	0.24632
0.0297	3.853	0.0291	2.26901	0.0309	1.74805	0.0291	0.2562
0.0307	4.11622	0.0301	2.34072	0.0319	1.82854	0.0301	0.26664
0.0317	4.40895	0.0311	2.43916	0.0329	1.92367	0.0311	0.27721
0.0327	4.65067	0.0321	2.53724	0.0339	2.00872	0.0321	0.28814
0.0337	4.93809	0.0331	2.63186	0.0349	2.08963	0.0331	0.29945
0.0347	5.24706	0.0341	2.72217	0.0359	2.18226	0.0341	0.31066
0.0357	5.52429	0.0351	2.8505	0.0369	2.29041	0.0351	0.32146
0.0367	5.70009	0.0361	2.9613	0.0379	2.38316	0.0361	0.33263
0.0377	6.1673	0.0371	3.07045	0.0389	2.47236	0.0371	0.34503
0.0387	6.55349	0.0381	3.12111	0.0399	2.56225	0.0381	0.35789
0.0397	6.90127	0.0391	3.23259	0.0409	2.66618	0.0391	0.36944
0.0407	7.32206	0.0401	3.41347	0.0419	2.75156	0.0401	0.38323
0.0417	7.59811	0.0411	3.4492	0.0429	2.85711	0.0411	0.3947
0.0427	7.98757	0.0421	3.60374	0.0439	2.96666	0.0421	0.4059
0.0437	8.14395	0.0431	3.65898	0.0449	3.08701	0.0431	0.41881
0.0447	8.51747	0.0441	3.70534	0.0459	3.20531	0.0441	0.43081
0.0457	9.09736	0.0451	3.95411	0.0469	3.33174	0.0451	0.44569
0.0467	9.46803	0.0461	4.01009	0.0479	3.45131	0.0461	0.45858
0.0477	9.97607	0.0471	4.06001	0.0489	3.53771	0.0471	0.47078
0.0487	10.522	0.0481	4.14154	0.0499	3.64578	0.0481	0.48339
0.0497	10.9925	0.0491	4.27732	0.0509	3.76478	0.0491	0.498
0.0507	11.5799	0.0501	4.4698			0.0501	0.51356

## Sheet: Fig.2c
Normalized mass activity and specific activity
	J/A mg-1	J/mA cm-2
HEA SNWs/C	6.75
HEA NPs/C	2.37
PtRu/C	1.65
Pt/C	0.34
Pt/C		0.48
PtRu/C		3.77
HEA NPs/C		3.47
HEA SNWs/C		8.96

## Sheet: Fig.2d
Normalized mass activity and specific activity before and after ADTs
HEA SNWs/C	6.75
HEA SNWs/C after ADTs	6.33
HEA NPs/C	2.37
HEA NPs/C after ADTs	1.88
PtRu/C	1.65
PtRu/C after ADTs	1.13
Pt/C	0.34
Pt/C after ADTs	0.22

## Sheet: Fig.2e
Relative current-time chronoamperometry response
HEA SNWs/C		HEA NPs/C		PtRu/C		Pt/C
Time/s	Relative current/%	Time/s	Relative current/%	Time/s	Relative current/%	Time/s	Relative current/%
0	100	0	100	0	100	0	100
0.2	100.262	0.2	99.513	0.2	99.6778	0.2	100
0.4	99.8688	0.4	99.2857	0.4	99.4629	0.4	99.8584
0.6	99.8688	0.6	99.1883	0.6	99.5435	0.6	99.9056
0.8	100.131	0.8	99.1883	0.8	99.4898	0.8	99.7639
1	99.8951	1	99.1883	1	99.5972	1	99.4806
1.2	99.6852	1.2	98.9935	1.2	99.2481	1.2	99.6695
1.4	99.4491	1.4	98.9935	1.4	99.3018	1.4	99.8111
1.6	99.5278	1.6	98.9935	1.6	99.6241	1.6	99.6695
1.8	99.5803	1.8	99.0584	1.8	99.7583	1.8	99.7167
2	99.3704	2	98.8312	2	99.5972	2	99.6223
2.2	99.0819	2.2	98.7013	2.2	99.275	2.2	99.4806
2.4	99.3179	2.4	98.8636	2.4	99.3824	2.4	99.339
2.6	99.3966	2.6	98.6688	2.6	99.7046	2.6	99.4334
2.8	99.1606	2.8	98.474	2.8	99.4361	2.8	99.5279
3	98.872	3	98.4091	3	99.3018	3	99.6223
3.2	99.4753	3.2	98.539	3.2	99.2213	3.2	99.6695
3.4	99.5278	3.4	98.052	3.4	98.9259	3.4	99.4334
3.6	99.8426	3.6	97.9545	3.6	99.5972	3.6	99.3862
3.8	99.5016	3.8	97.8896	3.8	99.3555	3.8	99.1029
4	99.1343	4	97.8247	4	98.9796	4	99.1029
4.2	99.4753	4.2	97.9221	4.2	98.7379	4.2	99.5751
4.4	99.554	4.4	97.9545	4.4	98.9259	4.4	99.5751
4.6	99.4229	4.6	98.0844	4.6	99.1407	4.6	99.339
4.8	99.213	4.8	97.6948	4.8	99.2213	4.8	98.9613
5	99.213	5	97.987	5	99.1407	5	99.1029
5.2	98.9244	5.2	98.052	5.2	99.1407	5.2	99.1974
5.4	99.5803	5.4	98.052	5.4	99.1676	5.4	99.2446
5.6	99.3442	5.6	97.9221	5.6	99.0333	5.6	98.9613
5.8	99.213	5.8	97.8247	5.8	99.087	5.8	98.7724
6	99.0032	6	97.8571	6	99.1676	6	98.9141
6.2	99.0032	6.2	97.8571	6.2	99.1676	6.2	98.8196
6.4	99.6065	6.4	97.7597	6.4	99.275	6.4	98.7724
6.6	99.1868	6.6	97.7922	6.6	99.0333	6.6	98.7252
6.8	99.3442	6.8	97.7922	6.8	98.9796	6.8	98.7724
7	99.0556	7	97.7597	7	98.9796	7	98.6308
7.2	99.0032	7.2	97.7273	7.2	98.8453	7.2	98.7252
7.4	99.0556	7.4	97.6623	7.4	99.0064	7.4	98.7724
7.6	99.0819	7.6	97.6623	7.6	98.7916	7.6	98.6308
7.8	98.8457	7.8	97.5325	7.8	98.7648	7.8	98.6308
8	99.0294	8	97.5974	8	98.8185	8	98.6308
8.2	98.9507	8.2	97.3701	8.2	98.6305	8.2	98.4891
8.4	98.6097	8.4	97.5	8.4	98.7379	8.4	98.9141
8.6	98.7146	8.6	97.5	8.6	98.7379	8.6	98.7252
8.8	98.6097	8.8	97.4026	8.8	98.4425	8.8	98.5364
9	98.8195	9	97.3377	9	98.0935	9	98.5836
9.2	99.0032	9.2	97.4351	9.2	99.2213	9.2	98.4419
9.4	98.9244	9.4	97.5	9.4	98.9527	9.4	98.4891
9.6	98.7146	9.6	97.1429	9.6	98.5768	9.6	98.4891
9.8	98.6621	9.8	97.2727	9.8	98.7648	9.8	98.4419
10	98.6883	10	97.1104	10	98.7111	10	98.7252
10.2	98.6097	10.2	97.1104	10.2	98.5768	10.2	98.5364
10.4	99.1606	10.4	97.0779	10.4	98.6842	10.4	98.3475
10.6	99.0819	10.6	96.948	10.6	98.7648	10.6	98.1114
10.8	99.7901	10.8	96.8182	10.8	98.5499	10.8	97.9698
11	99.3179	11	96.9156	11	98.6574	11	97.9698
11.2	99.0556	11.2	97.1104	11.2	98.6305	11.2	97.9698
11.4	99.1081	11.4	96.9156	11.4	98.4157	11.4	98.3475
11.6	99.0294	11.6	96.6558	11.6	98.2277	11.6	98.3475
11.8	99.213	11.8	96.5584	11.8	97.9323	11.8	98.1586
12	98.767	12	96.1364	12	97.9323	12	98.017
12.2	98.6621	12.2	96.526	12.2	98.174	12.2	98.017
12.4	98.9769	12.4	96.7857	12.4	98.2546	12.4	98.017
12.6	98.2162	12.6	96.4286	12.6	98.362	12.6	98.017
12.8	98.4523	12.8	96.5584	12.8	98.1203	12.8	98.017
13	98.6359	13	96.461	13	98.3083	13	97.7809
13.2	98.4785	13.2	96.2987	13.2	98.3351	13.2	97.9226
13.4	98.7933	13.4	96.2987	13.4	98.2814	13.4	97.7809
13.6	98.5047	13.6	96.2338	13.6	98.5768	13.6	97.6393
13.8	98.5834	13.8	96.3636	13.8	98.4425	13.8	97.8281
14	98.6883	14	96.1688	14	98.2814	14	97.9226
14.2	98.8195	14.2	96.1039	14.2	98.362	14.2	97.9226
14.4	98.9244	14.4	96.1688	14.4	98.1203	14.4	97.6865
14.6	98.6621	14.6	96.0714	14.6	98.2277	14.6	97.9226
14.8	98.6097	14.8	96.2013	14.8	98.2814	14.8	97.7809
15	99.0556	15	96.2662	15	98.2277	15	97.8753
15.2	99.2655	15.2	96.1039	15.2	98.4425	15.2	97.6393
15.4	98.9244	15.4	96.4935	15.4	97.9323	15.4	97.5921
15.6	98.5047	15.6	96.039	15.6	98.362	15.6	97.6393
15.8	98.6097	15.8	96.4935	15.8	98.2277	15.8	97.5921
16	98.2424	16	96.0065	16	97.8249	16	97.6865
16.2	98.1899	16.2	96.1039	16.2	98.5231	16.2	97.7337
16.4	98.3736	16.4	96.1688	16.4	98.1471	16.4	97.4976
16.6	98.5572	16.6	95.8766	16.6	98.0129	16.6	97.2616
16.8	98.531	16.8	95.7792	16.8	97.8518	16.8	97.4504
17	98.5572	17	95.8117	17	98.0397	17	97.4504
17.2	98.6883	17.2	95.8442	17.2	97.7981	17.2	97.356
17.4	98.767	17.4	96.039	17.4	97.5832	17.4	97.4976
17.6	98.5834	17.6	95.9091	17.6	97.7444	17.6	97.5921
17.8	98.3211	17.8	95.974	17.8	97.7444	17.8	97.356
18	98.6359	18	95.552	18	97.8518	18	97.1199
18.2	98.3473	18.2	95.6493	18.2	97.6369	18.2	97.2616
18.4	98.3998	18.4	95.7792	18.4	97.6101	18.4	97.4504
18.6	98.8195	18.6	95.9091	18.6	97.5832	18.6	97.4504
18.8	98.8982	18.8	96.039	18.8	97.9055	18.8	97.0727
19	98.5572	19	95.9091	19	97.6907	19	96.9783
19.2	98.6359	19.2	95.6818	19.2	98.0129	19.2	96.9311
19.4	98.5834	19.4	96.4935	19.4	98.0129	19.4	97.1199
19.6	98.6883	19.6	95.6818	19.6	97.5027	19.6	97.1199
19.8	98.6621	19.8	95.8442	19.8	97.6638	19.8	97.0255
20	98.7933	20	95.7792	20	97.7175	20	96.7894
20.2	98.531	20.2	95.7468	20.2	97.3416	20.2	96.9783
20.4	98.6621	20.4	95.7143	20.4	97.4221	20.4	97.1671
20.6	98.531	20.6	95.2597	20.6	96.8582	20.6	97.0727
20.8	98.2686	20.8	95.3896	20.8	97.1536	20.8	96.6006
21	98.2686	21	95	21	97.3416	21	96.8366
21.2	98.4523	21.2	95.3247	21.2	97.6638	21.2	96.9783
21.4	98.7408	21.4	95.4545	21.4	97.2879	21.4	96.695
21.6	98.7933	21.6	95.487	21.6	97.073	21.6	96.7422
21.8	98.6621	21.8	95.3571	21.8	97.1268	21.8	96.6478
22	98.8982	22	95.1948	22	97.1804	22	96.695
22.2	98.6097	22.2	95.3247	22.2	97.2879	22.2	96.6478
22.4	98.5047	22.4	95.7468	22.4	97.4758	22.4	96.695
22.6	98.3736	22.6	95.2922	22.6	97.6638	22.6	96.6478
22.8	98.2949	22.8	95.3571	22.8	97.1536	22.8	96.695
23	98.2162	23	95.1948	23	97.1804	23	96.7422
23.2	97.8489	23.2	94.7403	23.2	96.9925	23.2	96.4589
23.4	98.0325	23.4	96.3636	23.4	97.2073	23.4	96.3645
23.6	97.7177	23.6	95.3247	23.6	97.0999	23.6	96.695
23.8	97.9276	23.8	95.2597	23.8	97.1804	23.8	96.5533
24	97.9014	24	95	24	97.0193	24	96.5061
24.2	98.0063	24.2	94.9351	24.2	96.9925	24.2	96.2701
24.4	98.3736	24.4	94.9351	24.4	97.1804	24.4	96.1756
24.6	98.3998	24.6	95.1623	24.6	97.1804	24.6	96.3645
24.8	98.2949	24.8	95.0325	24.8	97.0462	24.8	96.5061
25	98.3211	25	94.7727	25	96.8314	25	96.3645
25.2	98.2162	25.2	94.7403	25.2	96.9119	25.2	96.1284
25.4	98.3211	25.4	95.3571	25.4	96.6165	25.4	96.2701
25.6	98.3211	25.6	95.0649	25.6	96.8851	25.6	96.4117
25.8	98.1899	25.8	95.1299	25.8	96.9656	25.8	96.2701
26	98.3998	26	95.1299	26	96.536	26	96.034
26.2	98.2949	26.2	95.0649	26.2	96.6165	26.2	96.1284
26.4	98.2424	26.4	95	26.4	96.8045	26.4	96.034
26.6	97.9276	26.6	94.7727	26.6	96.6165	26.6	96.1756
26.8	98.3998	26.8	94.8701	26.8	96.8314	26.8	96.0812
27	98.0325	27	94.448	27	96.8314	27	96.1756
27.2	98.0588	27.2	95.1299	27.2	96.7508	27.2	96.2228
27.4	98.1899	27.4	94.9351	27.4	96.8314	27.4	96.034
27.6	98.1112	27.6	95	27.6	97.0462	27.6	95.9396
27.8	97.7702	27.8	94.9026	27.8	96.5091	27.8	95.8451
28	98.1637	28	94.7403	28	96.3749	28	96.034
28.2	97.8751	28.2	94.5779	28.2	96.724	28.2	95.7979
28.4	98.1112	28.4	94.7403	28.4	96.8851	28.4	95.7979
28.6	98.2162	28.6	95	28.6	96.8045	28.6	95.8923
28.8	98.3998	28.8	94.8377	28.8	96.2674	28.8	95.9396
29	98.426	29	94.6753	29	96.4554	29	95.7507
29.2	98.5572	29.2	94.9026	29.2	96.6434	29.2	95.6563
29.4	98.1375	29.4	94.7727	29.4	96.5897	29.4	95.7507
29.6	98.2424	29.6	94.8377	29.6	96.724	29.6	96.0812
29.8	98.1637	29.8	94.9351	29.8	96.3749	29.8	95.8451
30	98.0063	30	94.7078	30	96.4554	30	95.7035
30.2	97.8227	30.2	94.6429	30.2	96.6702	30.2	95.7979
30.4	98.2162	30.4	94.513	30.4	96.2674	30.4	95.5146
30.6	98.085	30.6	94.4805	30.6	96.3749	30.6	95.373
30.8	97.9801	30.8	94.4805	30.8	96.6165	30.8	95.5146
31	97.9276	31	94.4156	31	96.5897	31	95.4202
31.2	98.2162	31.2	94.3507	31.2	96.3749	31.2	95.3258
31.4	98.1637	31.4	94.1883	31.4	95.9721	31.4	95.2786
31.6	98.1375	31.6	94.3507	31.6	96.8851	31.6	95.4202
31.8	98.2424	31.8	94.0909	31.8	96.4286	31.8	95.373
32	97.9538	32	94.1558	32	96.2674	32	95.2786
32.2	97.9538	32.2	94.3182	32.2	95.9721	32.2	95.4674
32.4	97.4029	32.4	94.2857	32.4	95.811	32.4	95.5619
32.6	97.5603	32.6	94.2532	32.6	95.9452	32.6	95.373
32.8	98.0325	32.8	94.3507	32.8	96.1063	32.8	95.2314
33	97.7964	33	93.961	33	96.3749	33	95.2786
33.2	98.1112	33.2	94.0584	33.2	96.4823	33.2	95.2314
33.4	98.085	33.4	94.1883	33.4	96.4017	33.4	95.2786
33.6	98.0063	33.6	94.026	33.6	96.536	33.6	95.3258
33.8	97.8751	33.8	94.0909	33.8	96.4823	33.8	95.2314
34	97.9801	34	94.026	34	96.2943	34	95.1841
34.2	97.7177	34.2	94.0909	34.2	95.8647	34.2	95.1369
34.4	97.9276	34.4	93.8961	34.4	96.2406	34.4	95.2786
34.6	98.3211	34.6	93.9935	34.6	96.5897	34.6	95.2314
34.8	98.2162	34.8	93.9286	34.8	96.2406	34.8	95.1369
35	97.9538	35	94.026	35	95.9452	35	95.0425
35.2	97.9014	35.2	94.4156	35.2	96.2406	35.2	94.9953
35.4	97.7702	35.4	94.3182	35.4	95.9184	35.4	94.7592
35.6	98.3211	35.6	93.961	35.6	96.3212	35.6	94.9009
35.8	98.2686	35.8	94.1558	35.8	96.0795	35.8	95.0425
36	97.9801	36	93.7662	36	96.0526	36	94.9953
36.2	98.0325	36.2	93.9935	36.2	96.0258	36.2	94.9009
36.4	97.9538	36.4	93.8961	36.4	96.0795	36.4	94.6648
36.6	98.3736	36.6	93.7662	36.6	95.9721	36.6	94.6176
36.8	98.2686	36.8	93.8636	36.8	95.8647	36.8	94.9481
37	97.7964	37	93.9286	37	95.6767	37	94.712
37.2	97.9276	37.2	94.026	37.2	95.7035	37.2	94.5231
37.4	98.2162	37.4	93.8961	37.4	95.8915	37.4	94.9481
37.6	98.1637	37.6	93.961	37.6	95.4887	37.6	94.6176
37.8	98.085	37.8	94.2532	37.8	95.7035	37.8	94.5231
38	97.744	38	93.7987	38	96.0795	38	94.5704
38.2	97.6915	38.2	93.5714	38.2	95.5424	38.2	94.5704
38.4	97.3242	38.4	93.6039	38.4	95.623	38.4	94.5231
38.6	97.5866	38.6	93.8636	38.6	95.3813	38.6	94.6648
38.8	97.9276	38.8	93.7662	38.8	95.8378	38.8	94.4287
39	98.085	39	93.6364	39	95.4887	39	94.2399
39.2	97.8751	39.2	93.7987	39.2	95.5961	39.2	94.5231
39.4	97.8489	39.4	93.961	39.4	95.623	39.4	94.4287
39.6	97.7702	39.6	94.5779	39.6	95.4082	39.6	94.5231
39.8	97.8489	39.8	94.0584	39.8	95.6498	39.8	94.2399
40	97.9014	40	93.8961	40	95.9452	40	94.3815
40.2	97.9538	40.2	93.8312	40.2	95.7304	40.2	94.3815
40.4	98.1637	40.4	93.474	40.4	95.435	40.4	94.4287
40.6	98.2686	40.6	93.5065	40.6	95.5156	40.6	94.2871
40.8	98.0325	40.8	93.8961	40.8	95.4082	40.8	94.051
41	98.1375	41	93.474	41	95.5961	41	94.1926
41.2	98.1637	41.2	93.9935	41.2	95.8378	41.2	94.0982
41.4	98.0063	41.4	93.4416	41.4	95.435	41.4	94.1454
41.6	97.7177	41.6	93.3442	41.6	95.5693	41.6	94.2871
41.8	97.9014	41.8	93.7662	41.8	95.7304	41.8	94.2871
42	97.744	42	93.8636	42	95.7035	42	94.051
42.2	97.6128	42.2	94.4805	42.2	95.5156	42.2	94.0038
42.4	97.744	42.4	93.8961	42.4	95.5693	42.4	93.9094
42.6	98.0588	42.6	93.7987	42.6	95.5961	42.6	93.9566
42.8	98.2162	42.8	93.474	42.8	95.623	42.8	94.0038
43	97.9276	43	93.6364	43	95.5156	43	93.8149
43.2	98.3211	43.2	93.8312	43.2	95.3813	43.2	93.6261
43.4	97.8751	43.4	93.6364	43.4	95.2202	43.4	94.0982
43.6	97.5603	43.6	94.2208	43.6	94.9248	43.6	93.9566
43.8	97.4554	43.8	93.7662	43.8	95.1665	43.8	94.0038
44	97.7177	44	93.6688	44	95.3276	44	94.0038
44.2	97.6128	44.2	93.5714	44.2	95.0322	44.2	93.7677
44.4	97.2193	44.4	93.6039	44.4	94.4683	44.4	93.6261
44.6	97.4816	44.6	93.8961	44.6	95.0859	44.6	93.7205
44.8	97.5603	44.8	93.5714	44.8	95.0054	44.8	93.7677
45	97.1931	45	93.474	45	94.9517	45	93.8149
45.2	97.6653	45.2	93.7987	45.2	94.8711	45.2	93.7205
45.4	97.7177	45.4	94.1234	45.4	95.2471	45.4	93.6261
45.6	98.1899	45.6	93.474	45.6	95.4082	45.6	93.4372
45.8	98.1375	45.8	93.5065	45.8	95.2471	45.8	93.6261
46	97.6653	46	93.6039	46	95.435	46	93.6261
46.2	97.8751	46.2	93.3117	46.2	95.3276	46.2	93.6261
46.4	97.7964	46.4	93.3442	46.4	95.1128	46.4	93.7205
46.6	98.1637	46.6	93.052	46.6	95.0859	46.6	93.5789
46.8	97.8751	46.8	93.9286	46.8	95.1396	46.8	93.5316
47	97.4816	47	93.474	47	95.2471	47	93.4372
47.2	97.9276	47.2	93.2143	47.2	94.8443	47.2	93.3428
47.4	97.6653	47.4	93.7013	47.4	94.6831	47.4	93.2484
47.6	97.5866	47.6	93.3766	47.6	95.0322	47.6	93.2484
47.8	97.8751	47.8	93.2792	47.8	94.8443	47.8	93.2484
48	97.744	48	93.052	48	94.7368	48	93.4372
48.2	98.0588	48.2	93.2792	48.2	94.9785	48.2	93.39
48.4	97.7964	48.4	93.052	48.4	94.8711	48.4	93.2956
48.6	97.6128	48.6	93.1818	48.6	94.8443	48.6	93.2011
48.8	97.639	48.8	93.1818	48.8	94.7368	48.8	93.0123
49	97.7702	49	93.0844	49	94.898	49	93.39
49.2	98.2162	49.2	93.3117	49.2	95.1396	49.2	93.2011
49.4	98.1375	49.4	93.1818	49.4	95.0054	49.4	93.0595
49.6	98.2424	49.6	93.0844	49.6	94.7368	49.6	93.1539
49.8	97.639	49.8	92.9545	49.8	94.7368	49.8	93.0123
50	97.8751	50	93.1818	50	94.9248	50	93.2484
50.2	97.6915	50.2	93.1169	50.2	94.8711	50.2	93.0123
50.4	97.6128	50.4	92.8896	50.4	94.6563	50.4	93.1067
50.6	97.4554	50.6	92.7922	50.6	94.6831	50.6	93.2011
50.8	97.5603	50.8	92.6299	50.8	94.8711	50.8	93.0595
51	97.9538	51	92.7597	51	94.6563	51	92.8706
51.2	98.0588	51.2	92.7922	51.2	94.4146	51.2	92.8234
51.4	97.6653	51.4	92.4351	51.4	94.4415	51.4	92.7762
51.6	98.0325	51.6	92.8247	51.6	94.6294	51.6	92.8706
51.8	98.1637	51.8	92.5974	51.8	94.6831	51.8	93.0123
52	97.7177	52	92.5974	52	94.7637	52	92.6346
52.2	97.5341	52.2	92.6948	52.2	94.4683	52.2	92.729
52.4	97.8227	52.4	92.5649	52.4	96.0258	52.4	92.8706
52.6	97.744	52.6	92.7273	52.6	94.8443	52.6	92.7762
52.8	97.6128	52.8	92.6948	52.8	94.5489	52.8	93.0595
53	97.9801	53	92.6299	53	94.7368	53	92.8706
53.2	97.8489	53.2	92.4026	53.2	94.522	53.2	92.6346
53.4	97.6915	53.4	92.3377	53.4	94.4952	53.4	92.6346
53.6	97.5603	53.6	92.3701	53.6	94.4683	53.6	92.5874
53.8	98.3473	53.8	92.3052	53.8	94.3341	53.8	92.6818
54	98.0325	54	92.4026	54	94.5489	54	92.6346
54.2	97.9276	54.2	92.7922	54.2	94.5757	54.2	92.4929
54.4	97.639	54.4	92.3052	54.4	94.3609	54.4	92.5401
54.6	97.2455	54.6	92.2727	54.6	94.4415	54.6	92.5401
54.8	97.1931	54.8	92.3701	54.8	94.3878	54.8	92.6346
55	97.0881	55	92.3701	55	94.3609	55	92.4457
55.2	97.4554	55.2	92.2403	55.2	94.4146	55.2	92.2569
55.4	97.4554	55.4	92.0779	55.4	94.4683	55.4	92.3041
55.6	97.6128	55.6	91.9156	55.6	94.4415	55.6	92.3041
55.8	97.6653	55.8	92.5649	55.8	94.1192	55.8	92.4457
56	97.6128	56	92.3052	56	94.1729	56	92.4929
56.2	97.639	56.2	92.3052	56.2	93.609	56.2	92.1624
56.4	97.4816	56.4	92.0455	56.4	93.8775	56.4	92.3041
56.6	97.5603	56.6	92.1753	56.6	93.7701	56.6	92.3985
56.8	96.957	56.8	92.3052	56.8	93.8507	56.8	92.3041
57	97.0619	57	92.2727	57	93.7701	57	92.3041
57.2	97.2718	57.2	91.5584	57.2	93.5822	57.2	92.1624
57.4	97.2718	57.4	92.2078	57.4	93.9581	57.4	92.2096
57.6	97.6915	57.6	92.0779	57.6	94.1192	57.6	92.2569
57.8	97.639	57.8	92.2078	57.8	93.7164	57.8	92.0208
58	97.5603	58	91.948	58	93.7164	58	91.8319
58.2	97.744	58.2	92.0779	58.2	94.0387	58.2	92.3985
58.4	97.4816	58.4	92.0455	58.4	94.1192	58.4	92.3041
58.6	97.4816	58.6	92.1104	58.6	94.1729	58.6	92.2096
58.8	97.2718	58.8	92.0455	58.8	94.0924	58.8	92.1152
59	97.1931	59	92.3052	59	93.8507	59	91.9736
59.2	96.9832	59.2	92.3377	59.2	93.8507	59.2	91.9736
59.4	97.5866	59.4	91.9805	59.4	93.9581	59.4	92.0208
59.6	97.2718	59.6	91.948	59.6	94.0387	59.6	91.9263
59.8	97.1144	59.8	91.9805	59.8	93.9044	59.8	92.0208
60	97.5341	60	92.013	60	93.6359	60	92.0208
60.2	97.4292	60.2	91.8831	60.2	93.6896	60.2	91.9736
60.4	97.8751	60.4	91.7208	60.4	93.6627	60.4	91.9263
60.6	97.744	60.6	91.9805	60.6	94.0924	60.6	91.7847
60.8	97.5341	60.8	91.7532	60.8	93.9313	60.8	91.5958
61	97.4292	61	91.8182	61	93.8775	61	91.5486
61.2	97.639	61.2	91.9156	61.2	93.8775	61.2	91.8319
61.4	97.5603	61.4	91.8507	61.4	93.985	61.4	91.8791
61.6	97.6653	61.6	91.8831	61.6	93.6627	61.6	91.7375
61.8	97.5866	61.8	92.0779	61.8	93.5822	61.8	91.5486
62	97.5341	62	91.8831	62	93.8507	62	91.6903
62.2	97.7177	62.2	91.9156	62.2	93.9581	62.2	91.6903
62.4	97.6128	62.4	91.7532	62.4	93.6896	62.4	91.7375
62.6	97.5603	62.6	92.0779	62.6	93.4479	62.6	91.5958
62.8	97.2193	62.8	92.2078	62.8	93.5285	62.8	91.407
63	97.0619	63	91.3636	63	93.4748	63	91.5486
63.2	97.1931	63.2	91.8831	63.2	93.2062	63.2	91.407
63.4	97.2455	63.4	91.6558	63.4	93.3136	63.4	91.5014
63.6	97.3505	63.6	91.8507	63.6	93.6627	63.6	91.5014
63.8	97.1406	63.8	91.6234	63.8	93.6359	63.8	91.4542
64	97.1144	64	91.9156	64	93.609	64	91.407
64.2	97.744	64.2	91.948	64.2	93.1794	64.2	91.4542
64.4	97.5603	64.4	91.3312	64.4	93.3136	64.4	91.3598
64.6	97.2718	64.6	91.6558	64.6	93.609	64.6	91.2181
64.8	97.3242	64.8	91.8507	64.8	93.5822	64.8	91.3598
65	97.3505	65	91.6558	65	93.6359	65	91.3126
65.2	97.4029	65.2	91.7857	65.2	93.072	65.2	91.1709
65.4	97.639	65.4	91.6883	65.4	93.5016	65.4	91.1709
65.6	97.3505	65.6	91.6558	65.6	93.1794	65.6	91.0293
65.8	97.4816	65.8	91.8507	65.8	93.3136	65.8	90.9821
66	97.3505	66	91.6883	66	93.072	66	91.0765
66.2	97.3242	66.2	91.8182	66.2	93.2062	66.2	91.3126
66.4	97.1144	66.4	91.6234	66.4	93.3136	66.4	91.407
66.6	97.298	66.6	91.8182	66.6	93.1794	66.6	91.2653
66.8	97.4292	66.8	91.6558	66.8	93.3136	66.8	91.1237
67	97.4816	67	91.4935	67	93.3136	67	91.1709
67.2	97.5603	67.2	91.5909	67.2	93.1257	67.2	91.1237
67.4	97.5079	67.4	91.526	67.4	92.9646	67.4	90.9821
67.6	97.3242	67.6	91.6558	67.6	93.1794	67.6	90.8876
67.8	97.2193	67.8	91.4286	67.8	93.1794	67.8	90.8404
68	96.9308	68	91.5909	68	93.2868	68	90.6988
68.2	96.9832	68.2	91.6234	68.2	93.2331	68.2	90.6988
68.4	97.2193	68.4	91.2662	68.4	92.8303	68.4	90.746
68.6	97.0357	68.6	91.6558	68.6	93.0451	68.6	90.746
68.8	97.2718	68.8	91.4286	68.8	93.0988	68.8	90.8876
69	97.2718	69	92.6623	69	93.1794	69	91.0293
69.2	97.0619	69.2	91.7208	69.2	93.2599	69.2	90.8876
69.4	97.3505	69.4	91.526	69.4	92.9914	69.4	90.9821
69.6	97.3767	69.6	91.5584	69.6	93.1794	69.6	90.8876
69.8	97.5079	69.8	91.526	69.8	93.1257	69.8	90.8404
70	97.5079	70	91.461	70	92.8571	70	90.8876
70.2	97.298	70.2	91.461	70.2	93.072	70.2	90.746
70.4	97.1931	70.4	91.2987	70.4	92.7497	70.4	90.8404
70.6	97.2718	70.6	91.2662	70.6	92.7766	70.6	90.7932
70.8	97.1931	70.8	91.039	70.8	92.7497	70.8	90.6988
71	97.0094	71	91.5909	71	92.9108	71	90.4627
71.2	97.1931	71.2	91.3312	71.2	92.884	71.2	90.5099
71.4	97.4292	71.4	91.3961	71.4	93.0183	71.4	90.5099
71.6	97.2193	71.6	91.7208	71.6	92.9914	71.6	90.4627
71.8	97.3242	71.8	91.461	71.8	92.5618	71.8	90.6988
72	97.5079	72	91.3961	72	92.9108	72	90.746
72.2	97.2718	72.2	91.2338	72.2	92.8034	72.2	90.6988
72.4	97.0357	72.4	91.0714	72.4	92.8034	72.4	90.6516
72.6	97.2193	72.6	91.0065	72.6	93.0183	72.6	90.4627
72.8	97.2455	72.8	91.2987	72.8	92.9646	72.8	90.3211
73	97.5866	73	91.3961	73	92.7497	73	90.3211
73.2	97.5341	73.2	90.974	73.2	92.9108	73.2	90.3683
73.4	97.8751	73.4	91.1688	73.4	93.0183	73.4	90.1794
73.6	97.6653	73.6	91.2987	73.6	92.9108	73.6	90.2738
73.8	97.7177	73.8	91.526	73.8	92.9108	73.8	90.2266
74	97.6915	74	91.2987	74	92.884	74	90.4155
74.2	97.8227	74.2	90.7792	74.2	92.9646	74.2	90.4155
74.4	97.5866	74.4	91.1039	74.4	92.7229	74.4	90.2266
74.6	97.4029	74.6	90.8766	74.6	92.4812	74.6	90.2266
74.8	97.5079	74.8	90.7792	74.8	92.7497	74.8	89.9433
75	97.4292	75	91.2338	75	92.6423	75	90.1322
75.2	97.1931	75.2	91.039	75.2	92.5349	75.2	89.9906
75.4	97.2718	75.4	90.9416	75.4	92.696	75.4	90.1322
75.6	97.1406	75.6	90.7792	75.6	92.5349	75.6	90.1322
75.8	97.4029	75.8	91.1364	75.8	92.5618	75.8	90.1322
76	97.2455	76	91.1364	76	92.5886	76	90.2266
76.2	97.1931	76.2	91.0065	76.2	92.4006	76.2	90.1794
76.4	97.298	76.4	91.0065	76.4	92.3201	76.4	90.085
76.6	97.1144	76.6	90.8442	76.6	92.4275	76.6	90.0378
76.8	97.298	76.8	90.8766	76.8	92.4006	76.8	90.0378
77	97.0619	77	90.6818	77	92.4006	77	89.9433
77.2	97.2193	77.2	90.7468	77.2	92.4006	77.2	89.9433
77.4	97.3242	77.4	90.8117	77.4	92.1321	77.4	89.8017
77.6	97.4816	77.6	90.7792	77.6	91.9978	77.6	89.8489
77.8	97.5866	77.8	90.8442	77.8	91.8904	77.8	89.7545
78	96.5635	78	90.7143	78	91.8099	78	89.7545
78.2	96.6684	78.2	90.6169	78.2	92.3201	78.2	89.8017
78.4	96.7471	78.4	90.6493	78.4	92.4544	78.4	89.8961
78.6	97.0357	78.6	90.552	78.6	92.2664	78.6	89.9433
78.8	97.1144	78.8	90.3896	78.8	92.2932	78.8	89.9433
79	97.3505	79	90.7143	79	92.2932	79	89.9433
79.2	97.4292	79.2	90.6493	79.2	92.2664	79.2	89.6128
79.4	97.4029	79.4	90.7143	79.4	92.3469	79.4	89.9906
79.6	97.2455	79.6	90.5844	79.6	92.3201	79.6	89.8017
79.8	97.3505	79.8	90.7468	79.8	92.2395	79.8	89.7545
80	97.1144	80	90.6169	80	92.0784	80	89.6601
80.2	96.9832	80.2	90.487	80.2	91.971	80.2	89.5656
80.4	97.4292	80.4	90.6493	80.4	92.1858	80.4	89.5656
80.6	97.1931	80.6	90.9416	80.6	92.0247	80.6	89.5184
80.8	97.1931	80.8	91.2338	80.8	92.0516	80.8	89.4712
81	96.6684	81	90.5844	81	91.3802	81	89.5184
81.2	96.7996	81.2	90.552	81.2	91.8099	81.2	89.3296
81.4	97.2455	81.4	90.2922	81.4	92.0247	81.4	89.2823
81.6	97.7177	81.6	90.6818	81.6	91.9173	81.6	89.3296
81.8	97.3242	81.8	90.3896	81.8	91.9173	81.8	89.1879
82	97.4292	82	90.3247	82	91.7293	82	89.3768
82.2	97.1144	82.2	90.5195	82.2	91.7562	82.2	89.2351
82.4	97.1931	82.4	90.2597	82.4	91.8367	82.4	89.2351
82.6	97.5866	82.6	90.1299	82.6	91.9978	82.6	89.1879
82.8	97.2193	82.8	90.1299	82.8	92.1858	82.8	89.1407
83	97.0619	83	90.1299	83	91.971	83	89.0463
83.2	97.0357	83.2	90.1948	83.2	91.9173	83.2	88.9518
83.4	97.0881	83.4	90.2597	83.4	91.7025	83.4	89.1879
83.6	97.2455	83.6	90.1623	83.6	91.6756	83.6	89.1407
83.8	97.1144	83.8	90.3571	83.8	91.783	83.8	88.9518
84	97.5603	84	90.974	84	91.783	84	89.2351
84.2	97.3767	84.2	90.4221	84.2	91.6756	84.2	89.2823
84.4	97.2718	84.4	90.552	84.4	91.8367	84.4	89.1879
84.6	97.3242	84.6	90.2273	84.6	91.6219	84.6	89.1879
84.8	97.3242	84.8	89.9675	84.8	91.971	84.8	89.1407
85	97.2455	85	89.9675	85	91.6488	85	89.0935
85.2	97.4554	85.2	90.552	85.2	91.8367	85.2	89.2351
85.4	97.3767	85.4	90.0974	85.4	91.6756	85.4	89.1407
85.6	97.2455	85.6	90.1299	85.6	91.246	85.6	89.0463
85.8	97.3767	85.8	90.1948	85.8	91.7293	85.8	88.9991
86	97.1144	86	90.1299	86	91.783	86	89.0463
86.2	97.1406	86.2	90.1623	86.2	91.2997	86.2	88.9518
86.4	96.9045	86.4	90.0325	86.4	91.0311	86.4	88.9518
86.6	97.1406	86.6	90.1623	86.6	91.0849	86.6	88.9518
86.8	97.1406	86.8	90.1948	86.8	91.2728	86.8	88.9518
87	97.2193	87	90.2273	87	91.1654	87	88.9518
87.2	96.8783	87.2	90.1299	87.2	91.3534	87.2	88.9991
87.4	97.0094	87.4	90.0325	87.4	91.1654	87.4	88.8102
87.6	96.7733	87.6	89.9026	87.6	91.1386	87.6	88.9046
87.8	96.9832	87.8	90.487	87.8	91.3265	87.8	88.763
88	96.8521	88	89.8701	88	91.2728	88	88.6686
88.2	97.0357	88.2	89.9026	88.2	91.0311	88.2	88.6213
88.4	96.9308	88.4	90.2273	88.4	91.1923	88.4	88.6686
88.6	96.957	88.6	89.8701	88.6	91.058	88.6	88.6686
88.8	96.8783	88.8	89.9026	88.8	91.2191	88.8	88.6686
89	97.2193	89	90.0974	89	91.2728	89	88.6686
89.2	97.2455	89.2	90.1299	89.2	91.3534	89.2	88.5741
89.4	97.2718	89.4	89.8377	89.4	91.3534	89.4	88.6213
89.6	97.5866	89.6	90.1623	89.6	91.0043	89.6	88.6213
89.8	97.3505	89.8	90.0974	89.8	90.8969	89.8	88.6213
90	97.3505	90	89.8377	90	91.1117	90	88.5741
90.2	97.3242	90.2	89.9026	90.2	91.1386	90.2	88.5741
90.4	97.1144	90.4	89.9026	90.4	90.87	90.4	88.6686
90.6	97.0357	90.6	89.8052	90.6	91.0311	90.6	88.6686
90.8	97.1144	90.8	90.2922	90.8	91.3534	90.8	88.5741
91	97.1406	91	90	91	91.1654	91	88.4797
91.2	96.957	91.2	89.8052	91.2	90.6552	91.2	88.4325
91.4	96.9045	91.4	89.8377	91.4	90.7626	91.4	88.2908
91.6	96.8521	91.6	90.1299	91.6	91.0043	91.6	88.102
91.8	96.8783	91.8	89.9026	91.8	90.87	91.8	88.3853
92	97.0619	92	89.8377	92	91.5951	92	88.102
92.2	97.0094	92.2	89.7727	92.2	91.0849	92.2	88.1492
92.4	97.1931	92.4	89.7727	92.4	90.6821	92.4	88.1964
92.6	97.0619	92.6	89.8701	92.6	90.7358	92.6	88.1964
92.8	97.0619	92.8	89.7403	92.8	90.7895	92.8	88.1964
93	97.2455	93	90.3896	93	90.5747	93	88.3853
93.2	96.957	93.2	89.9351	93.2	90.3061	93.2	88.2436
93.4	97.0094	93.4	89.7403	93.4	90.0644	93.4	88.2436
93.6	96.8783	93.6	90.0974	93.6	90.6552	93.6	88.338
93.8	96.7209	93.8	89.8052	93.8	90.6284	93.8	88.0548
94	96.7209	94	89.7403	94	90.7626	94	88.102
94.2	96.4586	94.2	89.9026	94.2	90.4941	94.2	88.2436
94.4	96.6946	94.4	89.6753	94.4	90.6015	94.4	88.1964
94.6	96.9308	94.6	89.6753	94.6	90.7626	94.6	88.0548
94.8	96.957	94.8	89.7403	94.8	90.5747	94.8	87.9603
95	96.8783	95	89.7727	95	90.4941	95	88.0548
95.2	96.7209	95.2	89.7078	95.2	90.4941	95.2	88.102
95.4	97.0357	95.4	89.8377	95.4	90.4135	95.4	88.102
95.6	97.1406	95.6	89.7078	95.6	90.3598	95.6	88.0548
95.8	96.9832	95.8	89.448	95.8	90.4672	95.8	88.0075
96	97.0619	96	89.7403	96	90.4941	96	88.0548
96.2	96.6684	96.2	89.6429	96.2	90.3061	96.2	87.9131
96.4	96.5373	96.4	89.5455	96.4	90.5747	96.4	87.677
96.6	97.0357	96.6	89.5779	96.6	90.2793	96.6	87.8659
96.8	97.0357	96.8	89.5779	96.8	90.4672	96.8	87.5354
97	97.1406	97	89.3831	97	90.3061	97	87.7243
97.2	96.6684	97.2	89.5779	97.2	90.6284	97.2	87.9131
97.4	96.7733	97.4	89.3507	97.4	90.4941	97.4	87.677
97.6	96.5635	97.6	89.513	97.6	90.4135	97.6	87.6298
97.8	96.4323	97.8	89.513	97.8	90.3598	97.8	87.8659
98	96.4323	98	89.513	98	89.9302	98	87.6298
98.2	96.4848	98.2	89.6753	98.2	90.1719	98.2	87.4882
98.4	96.511	98.4	89.4156	98.4	90.3061	98.4	87.6298
98.6	96.3012	98.6	89.448	98.6	90.4941	98.6	87.6298
98.8	96.6684	98.8	89.448	98.8	90.1719	98.8	87.6298
99	96.4061	99	89.513	99	90.1181	99	87.677
99.2	96.6159	99.2	89.5455	99.2	90.145	99.2	87.2993
99.4	96.6159	99.4	89.3182	99.4	89.8765	99.4	87.3465
99.6	96.2225	99.6	89.2208	99.6	90.1181	99.6	87.4882
99.8	96.5635	99.8	89.513	99.8	90.2256	99.8	87.441
100	96.7733	100	89.4156	100	89.8228	100	87.2993
100.2	96.6422	100.2	89.3507	100.2	90.145	100.2	87.441
100.4	96.511	100.4	89.2208	100.4	90.1719	100.4	87.2993
100.6	96.7996	100.6	90.0325	100.6	89.9033	100.6	87.4882
100.8	97.0881	100.8	89.7727	100.8	90.0913	100.8	87.5354
101	97.0619	101	89.3507	101	89.5811	101	87.5354
101.2	97.0094	101.2	89.448	101.2	89.8765	101.2	87.3938
101.4	96.8521	101.4	89.2532	101.4	89.9839	101.4	87.2521
101.6	96.7471	101.6	89.1558	101.6	90.0644	101.6	87.3465
101.8	96.6946	101.8	89.3507	101.8	90.1181	101.8	87.2049
102	96.5373	102	89.4805	102	89.9033	102	87.0633
102.2	96.0388	102.2	89.3507	102.2	89.8765	102.2	87.1105
102.4	96.2225	102.4	89.3507	102.4	90.0913	102.4	87.2993
102.6	96.4323	102.6	89.0909	102.6	89.7959	102.6	87.2049
102.8	96.17	102.8	89.448	102.8	89.42	102.8	86.9216
103	97.0881	103	89.7078	103	90.0644	103	87.0633
103.2	96.9832	103.2	89.4156	103.2	89.7691	103.2	87.2521
103.4	96.8258	103.4	89.2857	103.4	89.3663	103.4	86.8744
103.6	96.9045	103.6	89.2208	103.6	89.5274	103.6	86.9688
103.8	96.9308	103.8	89.7403	103.8	89.7422	103.8	87.1105
104	96.7996	104	89.5779	104	89.7959	104	87.0161
104.2	96.5897	104.2	89.3831	104.2	89.7959	104.2	86.8744
104.4	96.9308	104.4	89.2857	104.4	89.5811	104.4	86.8272
104.6	96.6684	104.6	89.1883	104.6	89.6616	104.6	86.8272
104.8	96.7209	104.8	89.7727	104.8	89.6348	104.8	86.78
105	96.4848	105	89.3831	105	89.3394	105	86.78
105.2	96.3536	105.2	89.1558	105.2	89.1246	105.2	86.6856
105.4	96.5635	105.4	89.2208	105.4	89.608	105.4	86.6856
105.6	96.4586	105.6	89.5779	105.6	89.7691	105.6	86.8272
105.8	96.3799	105.8	89.3182	105.8	89.5542	105.8	86.8272
106	96.4848	106	89.1558	106	89.5542	106	86.6856
106.2	96.7471	106.2	89.2208	106.2	89.7691	106.2	86.78
106.4	96.5373	106.4	88.9935	106.4	89.7691	106.4	86.78
106.6	96.6159	106.6	89.513	106.6	89.6885	106.6	86.6383
106.8	96.8783	106.8	89.1558	106.8	89.4737	106.8	86.6856
107	96.957	107	89.1883	107	89.5811	107	86.8272
107.2	96.6684	107.2	89.2857	107.2	89.7154	107.2	86.8744
107.4	96.6684	107.4	89.3182	107.4	89.5274	107.4	86.7328
107.6	96.5897	107.6	89.3831	107.6	89.1514	107.6	86.6383
107.8	96.4061	107.8	89.026	107.8	89.5005	107.8	86.4495
108	96.2487	108	88.9935	108	89.5274	108	86.5439
108.2	96.6946	108.2	88.9935	108.2	89.6348	108.2	86.9216
108.4	96.7996	108.4	89.1234	108.4	89.6885	108.4	86.6383
108.6	96.4323	108.6	89.3831	108.6	89.4468	108.6	86.4967
108.8	96.4586	108.8	89.6429	108.8	89.3931	108.8	86.4967
109	96.4848	109	89.3507	109	89.42	109	86.5439
109.2	96.5897	109.2	88.9935	109.2	89.5542	109.2	86.4023
109.4	96.5373	109.4	88.961	109.4	89.3931	109.4	86.4023
109.6	96.7471	109.6	89.1234	109.6	89.0977	109.6	86.3551
109.8	96.5635	109.8	88.961	109.8	89.0172	109.8	86.4023
110	96.5897	110	88.961	110	88.8829	110	86.4023
110.2	96.511	110.2	88.7662	110.2	89.044	110.2	86.2606
110.4	96.7471	110.4	89.1234	110.4	89.1246	110.4	86.4967
110.6	96.9308	110.6	88.961	110.6	89.232	110.6	86.4967
110.8	96.6946	110.8	88.9935	110.8	88.9098	110.8	86.4495
111	96.8521	111	88.7338	111	89.2052	111	86.5911
111.2	96.957	111.2	88.7987	111.2	89.2857	111.2	86.4023
111.4	96.7733	111.4	89.0584	111.4	89.0172	111.4	86.4023
111.6	96.9045	111.6	88.8961	111.6	89.0977	111.6	86.3078
111.8	96.9045	111.8	89.1883	111.8	88.9098	111.8	86.3551
112	96.6159	112	88.9935	112	89.1783	112	86.1662
112.2	96.4848	112.2	89.0584	112.2	89.3663	112.2	86.2134
112.4	96.7209	112.4	88.8636	112.4	89.2589	112.4	86.1662
112.6	96.8783	112.6	88.7987	112.6	89.1514	112.6	86.1662
112.8	96.6946	112.8	88.7662	112.8	89.1514	112.8	86.0718
113	96.5373	113	88.7662	113	89.3394	113	86.0718
113.2	96.2749	113.2	88.8961	113.2	88.7487	113.2	85.9773
113.4	96.2749	113.4	88.9935	113.4	88.6412	113.4	85.9773
113.6	96.3274	113.6	88.8961	113.6	88.507	113.6	85.9773
113.8	96.4848	113.8	88.7662	113.8	88.8829	113.8	85.9301
114	96.8783	114	88.8636	114	88.8292	114	85.9773
114.2	96.8521	114.2	88.961	114.2	88.5875	114.2	86.0246
114.4	96.6946	114.4	88.9935	114.4	88.7755	114.4	85.8829
114.6	96.7733	114.6	88.8636	114.6	88.5875	114.6	85.9773
114.8	96.6684	114.8	88.7338	114.8	88.6412	114.8	85.9773
115	96.6422	115	88.7013	115	88.8024	115	85.8357
115.2	95.9864	115.2	89.026	115.2	88.7218	115.2	85.7885
115.4	96.2487	115.4	88.7338	115.4	88.6681	115.4	85.8829
115.6	96.6946	115.6	88.8636	115.6	88.507	115.6	85.7885
115.8	96.7471	115.8	88.5065	115.8	88.7487	115.8	85.8357
116	96.5897	116	88.961	116	88.6412	116	86.0246
116.2	96.6159	116.2	88.6039	116.2	88.6144	116.2	85.6941
116.4	96.3274	116.4	88.7662	116.4	88.695	116.4	85.7885
116.6	96.5373	116.6	88.474	116.6	88.3727	116.6	85.7885
116.8	96.5897	116.8	88.8636	116.8	88.4264	116.8	85.6941
117	96.4848	117	88.7662	117	88.6681	117	85.6941
117.2	96.4323	117.2	88.6039	117.2	88.4801	117.2	85.7413
117.4	96.4848	117.4	88.7338	117.4	88.5875	117.4	85.6468
117.6	96.0913	117.6	88.4416	117.6	88.507	117.6	85.458
117.8	96.2225	117.8	88.5714	117.8	88.319	117.8	85.7413
118	96.4061	118	88.4416	118	88.2116	118	85.6468
118.2	96.4061	118.2	88.5065	118.2	88.2922	118.2	85.5052
118.4	96.1175	118.4	88.7662	118.4	88.5875	118.4	85.6468
118.6	96.4586	118.6	88.4416	118.6	88.695	118.6	85.458
118.8	96.6684	118.8	88.6688	118.8	88.695	118.8	85.7413
119	96.3274	119	88.2468	119	88.6144	119	85.5052
119.2	96.7733	119.2	88.3442	119.2	88.6681	119.2	85.458
119.4	96.8258	119.4	88.474	119.4	88.2653	119.4	85.5996
119.6	96.6946	119.6	88.2792	119.6	88.319	119.6	85.4108
119.8	96.7209	119.8	88.5065	119.8	88.3996	119.8	85.3636
120	96.4323	120	88.2468	120	88.2653	120	85.5052
120.2	96.511	120.2	88.474	120.2	88.2922	120.2	85.458
120.4	96.6159	120.4	88.3117	120.4	88.1042	120.4	85.3636
120.6	96.6422	120.6	88.2792	120.6	88.4264	120.6	85.4108
120.8	96.7209	120.8	88.3442	120.8	88.4801	120.8	85.3636
121	96.8783	121	88.5065	121	88.2922	121	85.2219
121.2	97.0094	121.2	88.5714	121.2	88.3459	121.2	85.3163
121.4	97.0619	121.4	88.1818	121.4	88.1847	121.4	85.1747
121.6	96.6684	121.6	88.3117	121.6	88.131	121.6	85.2691
121.8	96.6422	121.8	88.1493	121.8	87.8894	121.8	85.1747
122	96.4061	122	88.3442	122	87.8088	122	85.3163
122.2	96.7733	122.2	88.2792	122.2	87.9431	122.2	85.3163
122.4	96.4586	122.4	88.0195	122.4	88.0505	122.4	85.1747
122.6	97.0881	122.6	88.2792	122.6	87.7551	122.6	85.0803
122.8	97.6653	122.8	88.2792	122.8	87.9162	122.8	85.1747
123	96.5897	123	88.0844	123	87.9699	123	85.1747
123.2	96.8783	123.2	88.2792	123.2	88.131	123.2	84.9386
123.4	96.6946	123.4	88.3766	123.4	87.9699	123.4	85.1747
123.6	96.5897	123.6	88.2792	123.6	87.8894	123.6	84.8914
123.8	96.3012	123.8	88.2143	123.8	87.9699	123.8	85.1275
124	96.6422	124	88.2143	124	87.6745	124	84.9858
124.2	96.6684	124.2	88.0844	124.2	87.6745	124.2	84.9386
124.4	96.5373	124.4	87.9545	124.4	87.6477	124.4	84.8914
124.6	96.8258	124.6	87.9545	124.6	87.8088	124.6	84.9858
124.8	96.6159	124.8	87.9221	124.8	87.9431	124.8	84.9858
125	96.6159	125	87.9221	125	87.9968	125	84.8914
125.2	96.4848	125.2	87.8896	125.2	88.1042	125.2	84.9386
125.4	96.7996	125.4	88.052	125.4	87.9968	125.4	84.8914
125.6	96.6159	125.6	87.8247	125.6	87.8088	125.6	84.8442
125.8	96.5897	125.8	87.8247	125.8	87.6745	125.8	84.8914
126	96.4323	126	87.8571	126	88.8024	126	84.8914
126.2	96.511	126.2	88.0844	126.2	88.2116	126.2	84.7498
126.4	96.3536	126.4	87.8896	126.4	87.7283	126.4	84.7026
126.6	96.0388	126.6	87.9545	126.6	87.4597	126.6	84.8442
126.8	96.6422	126.8	87.9221	126.8	86.8958	126.8	84.797
127	96.9832	127	87.7922	127	87.0838	127	84.797
127.2	96.7996	127.2	87.8896	127.2	87.9162	127.2	84.6553
127.4	96.5373	127.4	87.987	127.4	87.1106	127.4	84.5609
127.6	96.511	127.6	87.7597	127.6	87.2449	127.6	84.6081
127.8	96.6422	127.8	88.1169	127.8	87.594	127.8	84.5137
128	96.6684	128	87.987	128	87.594	128	84.5609
128.2	96.5373	128.2	87.6948	128.2	87.406	128.2	84.6553
128.4	96.7733	128.4	87.8247	128.4	87.4597	128.4	84.7498
128.6	96.5897	128.6	87.6948	128.6	87.1643	128.6	84.6081
128.8	96.4586	128.8	87.8571	128.8	87.1106	128.8	84.5137
129	96.7733	129	87.8247	129	87.5403	129	84.797
129.2	96.3799	129.2	87.2403	129.2	87.3523	129.2	84.5137
129.4	96.5897	129.4	88.052	129.4	87.1912	129.4	84.5609
129.6	96.2749	129.6	87.6948	129.6	87.4597	129.6	84.6081
129.8	96.1962	129.8	87.8247	129.8	87.5403	129.8	84.5137
130	96.4848	130	88.0195	130	87.3792	130	84.4665
130.2	96.3799	130.2	87.9545	130.2	87.0301	130.2	84.5609
130.4	96.2487	130.4	87.8896	130.4	87.3255	130.4	84.3721
130.6	96.3799	130.6	87.6948	130.6	87.3255	130.6	84.3248
130.8	96.2225	130.8	87.7273	130.8	87.2449	130.8	84.5137
131	96.1962	131	87.9545	131	87.406	131	84.3721
131.2	96.3799	131.2	88.052	131.2	87.0569	131.2	84.3248
131.4	96.4586	131.4	87.7597	131.4	86.869	131.4	84.3248
131.6	96.6159	131.6	87.7273	131.6	86.8421	131.6	84.2304
131.8	96.9045	131.8	87.9545	131.8	86.9764	131.8	84.2304
132	96.6422	132	87.7273	132	87.2449	132	84.3248
132.2	96.5897	132.2	87.5325	132.2	87.2181	132.2	84.1832
132.4	96.7471	132.4	87.8247	132.4	86.9764	132.4	83.9471
132.6	96.5635	132.6	87.6623	132.6	86.9764	132.6	84.0888
132.8	97.0094	132.8	87.6948	132.8	87.2986	132.8	84.2304
133	97.1931	133	87.7597	133	87.1643	133	84.1832
133.2	96.7209	133.2	87.7273	133.2	87.0838	133.2	84.0888
133.4	96.4848	133.4	87.6299	133.4	86.9764	133.4	84.0888
133.6	96.3274	133.6	87.7597	133.6	86.8958	133.6	84.1832
133.8	97.1931	133.8	88.052	133.8	86.9764	133.8	84.0416
134	96.9308	134	88.5714	134	86.6004	134	84.0416
134.2	96.8521	134.2	88.539	134.2	86.8958	134.2	84.0888
134.4	96.4323	134.4	87.6948	134.4	87.1643	134.4	83.9943
134.6	96.3274	134.6	87.5974	134.6	87.0838	134.6	83.9471
134.8	96.2225	134.8	87.5325	134.8	87.0569	134.8	83.9943
135	95.9339	135	87.8896	135	86.8958	135	83.9943
135.2	96.0126	135.2	87.6299	135.2	86.7347	135.2	83.7111
135.4	96.1175	135.4	87.6623	135.4	87.0301	135.4	83.9943
135.6	96.5373	135.6	87.8896	135.6	86.869	135.6	83.8527
135.8	96.5635	135.8	87.5	135.8	86.6273	135.8	83.7111
136	96.4061	136	87.6948	136	86.8421	136	84.0416
136.2	96.6946	136.2	87.7922	136.2	86.7347	136.2	83.9471
136.4	96.3536	136.4	87.5325	136.4	86.869	136.4	83.7583
136.6	96.1962	136.6	87.6623	136.6	87.0838	136.6	83.8055
136.8	95.8552	136.8	87.6299	136.8	86.8421	136.8	83.7583
137	95.9077	137	87.4026	137	86.5467	137	83.6166
137.2	95.8552	137.2	87.9545	137.2	86.6541	137.2	83.7111
137.4	95.9339	137.4	87.5649	137.4	86.8153	137.4	83.7111
137.6	96.1438	137.6	87.4351	137.6	86.8958	137.6	83.6166
137.8	96.2487	137.8	87.3052	137.8	86.5736	137.8	83.6638
138	96.4848	138	87.4026	138	86.7615	138	83.6638
138.2	96.4323	138.2	87.4675	138.2	86.8421	138.2	83.5694
138.4	96.1175	138.4	87.4351	138.4	86.7347	138.4	83.5222
138.6	96.1438	138.6	87.2727	138.6	86.4125	138.6	83.5694
138.8	96.0388	138.8	86.948	138.8	86.5199	138.8	83.5694
139	96.3274	139	87.5	139	86.8153	139	83.5222
139.2	96.3012	139.2	87.2403	139.2	86.681	139.2	83.475
139.4	96.4323	139.4	87.3052	139.4	86.681	139.4	83.3333
139.6	96.3274	139.6	87.1429	139.6	86.4662	139.6	83.2861
139.8	95.9864	139.8	87.5649	139.8	86.305	139.8	83.3805
140	96.0388	140	87.5	140	86.493	140	83.5222
140.2	95.6453	140.2	87.4026	140.2	86.3588	140.2	83.3333
140.4	96.0913	140.4	87.5	140.4	86.1171	140.4	83.2389
140.6	96.1175	140.6	87.2078	140.6	86.1439	140.6	83.3805
140.8	96.2487	140.8	87.1104	140.8	86.3588	140.8	83.475
141	96.2749	141	87.2727	141	86.3588	141	83.3333
141.2	96.0913	141.2	87.0779	141.2	86.5736	141.2	83.2389
141.4	95.5404	141.4	87.1429	141.4	86.3856	141.4	83.2861
141.6	95.9601	141.6	87.7273	141.6	86.0902	141.6	83.3333
141.8	96.17	141.8	87.4351	141.8	86.0902	141.8	83.2389
142	96.4061	142	87.3377	142	86.2245	142	83.1917
142.2	96.3799	142.2	87.2727	142.2	86.305	142.2	83.1445
142.4	96.3274	142.4	86.948	142.4	86.1171	142.4	83.2389
142.6	96.17	142.6	87.2727	142.6	86.1708	142.6	83.05
142.8	96.3012	142.8	87.4026	142.8	86.1976	142.8	83.0973
143	95.9339	143	87.1753	143	86.4125	143	83.1445
143.2	96.2487	143.2	87.1753	143.2	86.2513	143.2	83.2389
143.4	96.6684	143.4	87.6299	143.4	85.7143	143.4	82.9084
143.6	96.6684	143.6	87.2403	143.6	86.1171	143.6	83.05
143.8	96.1962	143.8	87.4351	143.8	85.7948	143.8	83.1445
144	95.829	144	87.1104	144	85.6874	144	82.8612
144.2	95.9864	144.2	87.2078	144.2	85.7411	144.2	83.05
144.4	95.7765	144.4	87.013	144.4	85.956	144.4	83.0028
144.6	95.8814	144.6	87.2078	144.6	86.0365	144.6	82.7668
144.8	95.9077	144.8	87.3377	144.8	85.7948	144.8	82.9556
145	95.9077	145	86.8831	145	86.0097	145	82.9084
145.2	95.9339	145.2	87.1429	145.2	85.956	145.2	82.7668
145.4	95.9339	145.4	87.013	145.4	86.0365	145.4	82.814
145.6	95.9601	145.6	87.1104	145.6	85.9023	145.6	82.814
145.8	96.1438	145.8	86.9805	145.8	86.0634	145.8	82.9084
146	96.2749	146	87.0779	146	85.8754	146	82.8612
146.2	96.0913	146.2	86.9805	146.2	85.8754	146.2	82.7195
146.4	96.1438	146.4	87.2403	146.4	85.8486	146.4	82.8612
146.6	96.0651	146.6	86.8831	146.6	85.6337	146.6	82.814
146.8	96.2487	146.8	87.1429	146.8	85.8486	146.8	82.6723
147	96.1438	147	87.0455	147	85.8754	147	82.7195
147.2	96.1962	147.2	87.2078	147.2	85.9291	147.2	82.7195
147.4	95.8814	147.4	86.8831	147.4	85.768	147.4	82.5779
147.6	96.0388	147.6	87.1429	147.6	85.8217	147.6	82.5307
147.8	96.0126	147.8	86.8507	147.8	85.6337	147.8	82.6723
148	96.0388	148	87.5	148	85.6337	148	82.6251
148.2	95.9077	148.2	87.2078	148.2	85.6874	148.2	82.5779
148.4	95.8027	148.4	87.1104	148.4	85.9291	148.4	82.5307
148.6	95.9601	148.6	87.013	148.6	85.7411	148.6	82.5307
148.8	96.0388	148.8	86.9805	148.8	85.4458	148.8	82.5307
149	96.0126	149	87.0779	149	85.392	149	82.4363
149.2	96.2749	149.2	87.0779	149.2	85.6606	149.2	82.4835
149.4	96.17	149.4	87.013	149.4	85.4995	149.4	82.5779
149.6	96.1962	149.6	86.8507	149.6	85.4458	149.6	82.4363
149.8	96.17	149.8	86.9805	149.8	85.4726	149.8	82.4363
150	96.1962	150	87.013	150	85.6337	150	82.4835
150.2	96.0651	150.2	86.8831	150.2	85.7411	150.2	82.2946
150.4	95.9339	150.4	86.8507	150.4	85.58	150.4	82.2002
150.6	96.0126	150.6	86.9805	150.6	85.2578	150.6	82.4363
150.8	96.2749	150.8	86.9805	150.8	85.4726	150.8	82.2946
151	96.2749	151	86.5584	151	85.4189	151	82.3418
151.2	95.8814	151.2	86.8831	151.2	85.2578	151.2	82.2946
151.4	95.9077	151.4	86.7208	151.4	85.3115	151.4	82.153
151.6	95.9339	151.6	86.8507	151.6	85.392	151.6	82.2474
151.8	95.829	151.8	86.8507	151.8	85.4726	151.8	82.2946
152	95.829	152	86.7857	152	85.6337	152	82.153
152.2	95.9864	152.2	86.7208	152.2	85.6337	152.2	82.3418
152.4	96.0913	152.4	86.7208	152.4	85.5532	152.4	82.2002
152.6	96.1175	152.6	86.7532	152.6	85.3115	152.6	82.0113
152.8	96.0913	152.8	86.8831	152.8	85.0161	152.8	82.153
153	96.0388	153	87.2078	153	84.8819	153	82.2002
153.2	96.0126	153.2	86.7532	153.2	85.1504	153.2	82.0585
153.4	96.17	153.4	87.2403	153.4	85.3115	153.4	81.9641
153.6	96.2749	153.6	86.9805	153.6	85.2578	153.6	81.9641
153.8	96.511	153.8	86.5584	153.8	85.2041	153.8	82.0585
154	96.1438	154	86.5584	154	85.1504	154	81.9169
154.2	96.0913	154.2	86.8182	154.2	85.2041	154.2	81.9169
154.4	96.0651	154.4	86.8182	154.4	85.1504	154.4	81.9641
154.6	96.1175	154.6	86.6558	154.6	85.0967	154.6	81.9169
154.8	96.2749	154.8	87.013	154.8	85.1772	154.8	81.8697
155	96.2225	155	86.948	155	84.9356	155	81.9641
155.2	95.8814	155.2	86.7857	155.2	85.1235	155.2	81.8225
155.4	95.8814	155.4	86.6558	155.4	85.2846	155.4	81.8697
155.6	95.8552	155.6	86.461	155.6	85.3384	155.6	81.9641
155.8	95.9339	155.8	86.5909	155.8	85.0967	155.8	81.8225
156	95.9864	156	86.5584	156	84.855	156	81.728
156.2	95.8552	156.2	86.4935	156.2	84.7744	156.2	81.9641
156.4	95.9077	156.4	86.461	156.4	84.7207	156.4	81.8697
156.6	96.0651	156.6	86.461	156.6	84.8013	156.6	81.6336
156.8	96.0913	156.8	86.3636	156.8	84.9624	156.8	81.7753
157	95.9601	157	86.5584	157	84.7476	157	81.7753
157.2	96.5635	157.2	86.2662	157.2	84.8013	157.2	81.5864
157.4	96.3536	157.4	86.2013	157.4	85.0967	157.4	81.6808
157.6	96.17	157.6	87.1753	157.6	84.8281	157.6	81.5392
157.8	96.0388	157.8	87.1753	157.8	84.6133	157.8	81.5392
158	95.9601	158	86.461	158	84.0763	158	81.6808
158.2	95.8814	158.2	86.6234	158.2	84.667	158.2	81.492
158.4	95.9864	158.4	86.2013	158.4	84.7207	158.4	81.3503
158.6	96.0126	158.6	86.2013	158.6	84.7744	158.6	81.492
158.8	96.3274	158.8	86.2013	158.8	85.2309	158.8	81.492
159	96.1175	159	86.4286	159	84.8013	159	81.3975
159.2	96.1438	159.2	86.1688	159.2	84.9087	159.2	81.3975
159.4	96.0388	159.4	86.2338	159.4	84.5865	159.4	81.492
159.6	96.3536	159.6	86.1039	159.6	84.5328	159.6	81.5392
159.8	95.9864	159.8	86.3636	159.8	84.7476	159.8	81.5392
160	96.2225	160	86.461	160	84.5059	160	81.3975
160.2	96.0126	160.2	86.2338	160.2	84.6939	160.2	81.2559
160.4	95.7503	160.4	86.3636	160.4	84.8013	160.4	81.3031
160.6	95.8027	160.6	86.4935	160.6	84.6133	160.6	81.4448
160.8	95.724	160.8	86.3961	160.8	84.6402	160.8	81.3503
161	95.9077	161	86.2338	161	84.6133	161	81.2559
161.2	95.9864	161.2	86.4286	161.2	84.5596	161.2	81.2559
161.4	95.9864	161.4	86.2338	161.4	84.5059	161.4	81.2087
161.6	96.1438	161.6	86.3312	161.6	84.6402	161.6	81.2087
161.8	95.829	161.8	86.1688	161.8	84.8281	161.8	81.1143
162	95.9601	162	86.3312	162	84.7476	162	81.2087
162.2	96.0388	162.2	86.9805	162.2	84.3716	162.2	81.2087
162.4	95.9601	162.4	86.2662	162.4	84.3716	162.4	80.8782
162.6	95.9864	162.6	86.2987	162.6	84.5328	162.6	81.0198
162.8	95.829	162.8	86.2013	162.8	84.2911	162.8	81.0198
163	95.9864	163	86.3636	163	84.4522	163	81.067
163.2	96.0388	163.2	86.3636	163.2	84.667	163.2	80.9254
163.4	95.6453	163.4	86.461	163.4	84.4791	163.4	81.067
163.6	95.6978	163.6	86.1364	163.6	84.4522	163.6	81.067
163.8	96.0126	163.8	85.9091	163.8	84.4253	163.8	80.9726
164	96.3012	164	86.0065	164	84.2642	164	81.0198
164.2	96.0388	164.2	86.1039	164.2	84.3448	164.2	80.9726
164.4	95.6978	164.4	85.974	164.4	84.1837	164.4	80.9254
164.6	95.724	164.6	85.6818	164.6	84.0226	164.6	80.8782
164.8	95.7765	164.8	85.8442	164.8	84.3448	164.8	81.0198
165	95.829	165	86.4286	165	84.3448	165	81.0198
165.2	95.5404	165.2	85.9091	165.2	84.4522	165.2	80.831
165.4	95.383	165.4	86.3961	165.4	84.2374	165.4	80.8782
165.6	95.724	165.6	85.9416	165.6	84.2374	165.6	80.9254
165.8	95.5142	165.8	86.0714	165.8	84.2105	165.8	80.831
166	95.6453	166	85.9416	166	83.9689	166	80.7365
166.2	95.6978	166.2	86.1039	166.2	84.1837	166.2	80.8782
166.4	95.6716	166.4	86.1364	166.4	84.2105	166.4	80.5477
166.6	95.6978	166.6	85.6493	166.6	84.3179	166.6	80.7838
166.8	95.829	166.8	85.974	166.8	84.2105	166.8	80.7365
167	96.0388	167	86.0714	167	84.2911	167	80.6893
167.2	96.17	167.2	86.1039	167.2	84.1031	167.2	80.6893
167.4	95.8027	167.4	85.7792	167.4	84.0494	167.4	80.7365
167.6	95.7503	167.6	86.039	167.6	83.9689	167.6	80.6893
167.8	95.7765	167.8	86.1364	167.8	83.9689	167.8	80.7365
168	95.9864	168	85.974	168	84.1568	168	80.6421
168.2	95.829	168.2	86.1039	168.2	83.9151	168.2	80.6421
168.4	95.4355	168.4	85.8442	168.4	83.942	168.4	80.5949
168.6	95.724	168.6	85.8442	168.6	83.9689	168.6	80.5005
168.8	95.829	168.8	85.8117	168.8	83.9689	168.8	80.5477
169	95.829	169	86.3636	169	83.942	169	80.3116
169.2	95.6453	169.2	85.5844	169.2	83.9957	169.2	80.3588
169.4	95.8814	169.4	86.3636	169.4	83.9957	169.4	80.5005
169.6	95.9601	169.6	85.7143	169.6	83.9957	169.6	80.4533
169.8	95.6978	169.8	86.1364	169.8	83.8077	169.8	80.3116
170	95.9077	170	86.1364	170	84.0494	170	80.3588
170.2	95.9864	170.2	85.8117	170.2	83.9151	170.2	80.406
170.4	96.0651	170.4	85.974	170.4	83.6198	170.4	80.2644
170.6	95.9339	170.6	85.8117	170.6	83.8077	170.6	80.2644
170.8	95.6453	170.8	85.8442	170.8	83.7272	170.8	80.2644
171	95.8027	171	85.7143	171	83.6735	171	80.2172
171.2	95.9339	171.2	85.7143	171.2	83.6735	171.2	80.3116
171.4	95.9077	171.4	85.8766	171.4	83.7003	171.4	80.1228
171.6	95.7765	171.6	85.7468	171.6	83.6198	171.6	80.17
171.8	95.8814	171.8	85.9416	171.8	83.5123	171.8	80.0755
172	95.8814	172	85.9091	172	83.4049	172	80.0283
172.2	95.6191	172.2	85.974	172.2	83.7003	172.2	80.2172
172.4	95.5404	172.4	85.7792	172.4	83.5661	172.4	80.2172
172.6	95.6191	172.6	85.7792	172.6	83.2707	172.6	80.3116
172.8	95.7503	172.8	85.6169	172.8	83.4318	172.8	80.2172
173	95.9601	173	85.4545	173	83.8077	173	79.9339
173.2	95.9077	173.2	85.5844	173.2	83.6466	173.2	80.0283
173.4	95.6191	173.4	85.4545	173.4	83.5661	173.4	80.0755
173.6	95.6978	173.6	85.3896	173.6	83.5392	173.6	80.17
173.8	95.6978	173.8	85.2597	173.8	83.5392	173.8	80.1228
174	95.9077	174	85.1623	174	83.1096	174	80.0283
174.2	95.829	174.2	85.4221	174.2	83.1901	174.2	79.9339
174.4	95.6191	174.4	85.2273	174.4	83.2975	174.4	79.9339
174.6	95.7765	174.6	85.3571	174.6	83.3781	174.6	79.8395
174.8	95.7503	174.8	85.5195	174.8	83.3781	174.8	79.9339
175	95.6978	175	85.5195	175	83.4049	175	79.9339
175.2	95.7765	175.2	85.5844	175.2	83.0827	175.2	79.9339
175.4	95.8552	175.4	85.1623	175.4	83.2975	175.4	79.8395
175.6	95.6978	175.6	85.3896	175.6	83.1901	175.6	79.8395
175.8	95.6191	175.8	85.487	175.8	83.0022	175.8	79.8867
176	96.1438	176	85.6169	176	83.1633	176	79.8867
176.2	96.0126	176.2	86.0714	176.2	83.2438	176.2	79.8395
176.4	95.6191	176.4	85.5195	176.4	83.3781	176.4	80.0283
176.6	95.5404	176.6	85.552	176.6	83.2438	176.6	79.7923
176.8	95.4092	176.8	85.3571	176.8	83.3781	176.8	79.745
177	95.1207	177	85.4221	177	83.2707	177	79.7923
177.2	95.383	177.2	85.5844	177.2	83.1096	177.2	79.7923
177.4	95.4355	177.4	85.487	177.4	83.1096	177.4	79.6978
177.6	95.4092	177.6	85.974	177.6	83.2975	177.6	79.6506
177.8	95.3305	177.8	85.6818	177.8	83.4049	177.8	79.745
178	95.4617	178	85.3896	178	83.2707	178	79.5562
178.2	95.724	178.2	85.2597	178.2	83.029	178.2	79.6034
178.4	95.5929	178.4	85.3247	178.4	82.9216	178.4	79.6978
178.6	95.6978	178.6	85.7792	178.6	83.1633	178.6	79.4618
178.8	95.724	178.8	85.7468	178.8	82.9216	178.8	79.6506
179	95.6191	179	85.8117	179	82.9216	179	79.509
179.2	95.6716	179.2	85.487	179.2	83.1096	179.2	79.4145
179.4	95.8027	179.4	85.7468	179.4	83.0559	179.4	79.6034
179.6	95.6978	179.6	85.5195	179.6	82.841	179.6	79.509
179.8	95.724	179.8	85.2922	179.8	83.029	179.8	79.509
180	95.6978	180	85.2597	180	82.9753	180	79.4145
180.2	95.724	180.2	85.3247	180.2	83.1096	180.2	79.3673
180.4	95.6191	180.4	85.4545	180.4	83.1364	180.4	79.509
180.6	95.6978	180.6	85.3571	180.6	82.9484	180.6	79.3673
180.8	95.5666	180.8	85.1623	180.8	82.7605	180.8	79.4618
181	95.4879	181	85.7792	181	82.9484	181	79.2729
181.2	95.5666	181.2	85.3571	181.2	82.8947	181.2	79.5562
181.4	95.7765	181.4	85.2273	181.4	82.841	181.4	79.1785
181.6	96.0651	181.6	85.2597	181.6	82.4919	181.6	79.1785
181.8	95.7503	181.8	85.2273	181.8	82.5725	181.8	79.2729
182	95.5666	182	85.1948	182	82.7336	182	79.1785
182.2	95.8552	182.2	85.4545	182.2	83.029	182.2	79.1313
182.4	96.3536	182.4	85.4545	182.4	82.8142	182.4	79.1313
182.6	96.3274	182.6	85.7143	182.6	82.8679	182.6	79.084
182.8	96.1175	182.8	85.3247	182.8	82.9484	182.8	79.4618
183	95.6191	183	85.2273	183	82.9216	183	79.2257
183.2	95.829	183.2	85.3247	183.2	82.7605	183.2	79.084
183.4	95.6191	183.4	85.1948	183.4	82.7068	183.4	79.2257
183.6	95.5929	183.6	85.2922	183.6	82.8142	183.6	79.0368
183.8	95.6191	183.8	85.1299	183.8	82.7336	183.8	78.9896
184	95.724	184	85.0974	184	82.6799	184	79.084
184.2	95.5666	184.2	85.0974	184.2	82.7605	184.2	78.8952
184.4	95.7765	184.4	84.7078	184.4	82.5994	184.4	78.9896
184.6	95.6716	184.6	85.1948	184.6	82.5456	184.6	78.8952
184.8	95.1994	184.8	85.1948	184.8	82.5994	184.8	78.9896
185	94.9895	185	85.1299	185	82.8947	185	78.8952
185.2	95.1469	185.2	85.1299	185.2	82.6531	185.2	78.9424
185.4	95.1994	185.4	85.0325	185.4	82.5725	185.4	79.1313
185.6	95.5666	185.6	85.1299	185.6	82.6799	185.6	78.8952
185.8	95.724	185.8	85.2922	185.8	82.4651	185.8	78.9896
186	95.5666	186	85.1948	186	82.4382	186	78.8952
186.2	95.5404	186.2	85.1623	186.2	82.5994	186.2	78.848
186.4	95.383	186.4	85.2597	186.4	82.3308	186.4	78.7063
186.6	95.4355	186.6	85.0325	186.6	82.3577	186.6	78.7535
186.8	95.1469	186.8	84.8377	186.8	82.1966	186.8	78.9896
187	95.5142	187	85.0649	187	82.2503	187	78.848
187.2	95.6716	187.2	85.0325	187.2	82.4651	187.2	78.848
187.4	95.8552	187.4	84.9351	187.4	82.2234	187.4	78.8008
187.6	95.6716	187.6	84.9026	187.6	82.4382	187.6	78.848
187.8	95.5666	187.8	84.9351	187.8	82.2771	187.8	78.8008
188	95.1994	188	85.0649	188	82.4382	188	78.6591
188.2	95.6716	188.2	84.8377	188.2	82.2503	188.2	78.6119
188.4	95.5929	188.4	85.0974	188.4	82.3577	188.4	78.6119
188.6	95.6716	188.6	85.0649	188.6	82.2234	188.6	78.5647
188.8	95.6453	188.8	84.9675	188.8	82.4114	188.8	78.7063
189	95.4617	189	84.9026	189	82.2234	189	78.4702
189.2	95.3568	189.2	84.9026	189.2	81.9549	189.2	78.5647
189.4	95.5666	189.4	84.9675	189.4	82.1697	189.4	78.5175
189.6	95.3568	189.6	84.9351	189.6	82.1697	189.6	78.5175
189.8	95.383	189.8	85.0974	189.8	82.3308	189.8	78.4702
190	95.5142	190	84.7727	190	82.3308	190	78.5175
190.2	95.8027	190.2	84.9026	190.2	82.3845	190.2	78.5175
190.4	95.724	190.4	84.8701	190.4	82.2503	190.4	78.423
190.6	95.5142	190.6	84.8377	190.6	81.9817	190.6	78.4702
190.8	95.4879	190.8	85.0649	190.8	82.116	190.8	78.423
191	95.5142	191	84.6753	191	82.4114	191	78.5175
191.2	95.6191	191.2	84.9026	191.2	81.7401	191.2	78.2342
191.4	95.6978	191.4	84.9351	191.4	82.0623	191.4	78.2342
191.6	95.5666	191.6	85.0325	191.6	82.0892	191.6	78.1398
191.8	95.4879	191.8	84.8052	191.8	82.0623	191.8	78.3758
192	95.383	192	84.8377	192	82.1429	192	78.2814
192.2	95.3305	192.2	84.8377	192.2	82.0086	192.2	78.3758
192.4	95.5929	192.4	84.7078	192.4	82.1429	192.4	78.2814
192.6	95.4092	192.6	84.9026	192.6	82.116	192.6	78.3286
192.8	95.2781	192.8	84.8701	192.8	81.8475	192.8	78.187
193	95.6191	193	84.5779	193	82.1697	193	78.187
193.2	95.4355	193.2	84.8377	193.2	81.7669	193.2	78.3286
193.4	95.383	193.4	84.7727	193.4	81.8743	193.4	78.3286
193.6	95.0944	193.6	84.9026	193.6	81.8206	193.6	78.2342
193.8	95.1469	193.8	84.7078	193.8	81.8475	193.8	78.2814
194	95.3043	194	85.0325	194	81.9817	194	78.187
194.2	95.4879	194.2	84.7078	194.2	82.1966	194.2	78.1398
194.4	95.3043	194.4	84.9351	194.4	82.116	194.4	78.0925
194.6	95.4092	194.6	84.7403	194.6	81.7401	194.6	78.1398
194.8	95.4617	194.8	84.8377	194.8	81.6326	194.8	78.0453
195	95.4355	195	84.7727	195	81.6595	195	78.0925
195.2	95.3568	195.2	84.6753	195.2	81.391	195.2	78.0453
195.4	95.1731	195.4	84.7403	195.4	81.7132	195.4	78.0453
195.6	95.6978	195.6	84.6429	195.6	81.6595	195.6	77.9981
195.8	95.3568	195.8	84.9351	195.8	81.4984	195.8	78.0453
196	95.4355	196	84.7727	196	81.5521	196	77.9509
196.2	95.6716	196.2	84.6104	196.2	81.6058	196.2	77.9981
196.4	95.383	196.4	84.9675	196.4	81.5521	196.4	78.0453
196.6	95.9077	196.6	84.6753	196.6	81.6326	196.6	77.8565
196.8	95.6191	196.8	84.7727	196.8	81.5521	196.8	77.9981
197	95.6191	197	84.7078	197	81.5521	197	77.8093
197.2	95.2781	197.2	84.6104	197.2	81.7132	197.2	77.9037
197.4	95.1731	197.4	84.6753	197.4	81.7669	197.4	77.8093
197.6	95.5404	197.6	84.5455	197.6	81.4984	197.6	77.762
197.8	95.6978	197.8	84.7727	197.8	81.6864	197.8	77.7148
198	95.5404	198	84.513	198	81.579	198	77.762
198.2	95.383	198.2	84.7727	198.2	81.4178	198.2	77.762
198.4	95.2256	198.4	84.3831	198.4	81.3373	198.4	77.8093
198.6	95.4092	198.6	84.8377	198.6	81.4715	198.6	77.7148
198.8	95.2518	198.8	84.8377	198.8	81.3373	198.8	77.9037
199	95.2518	199	84.7727	199	81.391	199	77.762
199.2	95.0682	199.2	84.8052	199.2	81.2836	199.2	77.8093
199.4	95.1994	199.4	84.5779	199.4	81.2567	199.4	77.6676
199.6	95.3043	199.6	84.5779	199.6	81.3373	199.6	77.8093
199.8	95.1994	199.8	84.6104	199.8	81.4178	199.8	77.5732
200	95.5142	200	85	200	81.2567	200	77.6204
200.2	95.8552	200.2	84.6429	200.2	81.203	200.2	77.7148
200.4	95.5929	200.4	84.4805	200.4	81.2567	200.4	77.6676
200.6	95.2781	200.6	84.5455	200.6	81.2567	200.6	77.526
200.8	95.4092	200.8	84.3831	200.8	81.1762	200.8	77.5732
201	95.3568	201	84.7078	201	81.2567	201	77.526
201.2	95.1731	201.2	84.3831	201.2	81.3104	201.2	77.4788
201.4	95.0944	201.4	84.6429	201.4	81.203	201.4	77.4315
201.6	95.2256	201.6	84.5455	201.6	81.2836	201.6	77.4788
201.8	95.2518	201.8	84.513	201.8	81.1493	201.8	77.3843
202	95.383	202	84.5455	202	81.3373	202	77.526
202.2	95.3568	202.2	84.448	202.2	81.4447	202.2	77.3843
202.4	95.1994	202.4	84.3831	202.4	81.2567	202.4	77.4315
202.6	95.383	202.6	84.3182	202.6	80.8539	202.6	77.4315
202.8	95.3568	202.8	84.5779	202.8	80.9882	202.8	77.3371
203	95.4879	203	84.4805	203	81.0419	203	77.4788
203.2	95.6191	203.2	84.513	203.2	80.9345	203.2	77.3371
203.4	95.6453	203.4	84.2857	203.4	80.9882	203.4	77.2427
203.6	95.4355	203.6	84.5779	203.6	81.015	203.6	77.2899
203.8	95.5142	203.8	84.6753	203.8	80.9882	203.8	77.2427
204	95.1994	204	84.3182	204	80.8808	204	77.2899
204.2	95.2518	204.2	84.4156	204.2	80.9345	204.2	77.1483
204.4	95.5404	204.4	84.0584	204.4	81.1225	204.4	77.2427
204.6	95.2781	204.6	84.3182	204.6	81.203	204.6	77.0538
204.8	95.1994	204.8	84.0909	204.8	80.9076	204.8	77.1955
205	95.0944	205	84.2532	205	80.9076	205	77.101
205.2	95.3043	205.2	84.2532	205.2	80.7197	205.2	77.1483
205.4	95.1994	205.4	84.1234	205.4	80.9345	205.4	77.526
205.6	94.8321	205.6	84.2857	205.6	80.8002	205.6	77.101
205.8	95.383	205.8	84.448	205.8	80.8539	205.8	77.1483
206	95.3305	206	84.1558	206	80.5854	206	77.0066
206.2	95.4092	206.2	84.2857	206.2	80.6928	206.2	77.101
206.4	95.3568	206.4	84.3507	206.4	80.6122	206.4	77.0538
206.6	95.3043	206.6	84.4156	206.6	80.6659	206.6	77.0538
206.8	95.1994	206.8	84.3831	206.8	80.8539	206.8	76.9122
207	95.2256	207	84.3831	207	81.0419	207	77.0066
207.2	95.1994	207.2	84.2208	207.2	80.9613	207.2	76.9594
207.4	95.1469	207.4	84.2208	207.4	80.6659	207.4	76.9594
207.6	95.383	207.6	84.5779	207.6	80.6928	207.6	76.7233
207.8	95.4617	207.8	84.0909	207.8	80.8271	207.8	76.9122
208	95.5404	208	84.2532	208	80.8271	208	76.7705
208.2	95.5142	208.2	84.2532	208.2	80.6122	208.2	76.9122
208.4	95.5404	208.4	84.2532	208.4	80.6122	208.4	76.6761
208.6	95.2781	208.6	84.0909	208.6	80.6659	208.6	76.8178
208.8	95.2256	208.8	84.2208	208.8	80.8271	208.8	76.7233
209	95.4092	209	84.2208	209	80.7197	209	76.8178
209.2	95.5666	209.2	84.3831	209.2	80.3706	209.2	76.6761
209.4	95.2256	209.4	84.1234	209.4	80.3706	209.4	76.8178
209.6	95.383	209.6	84.1234	209.6	80.5854	209.6	76.7233
209.8	95.4092	209.8	84.1883	209.8	80.5585	209.8	76.7233
210	95.1731	210	84.1234	210	80.478	210	76.7705
210.2	95.6453	210.2	84.0909	210.2	80.5854	210.2	76.6289
210.4	95.8027	210.4	84.1234	210.4	80.6928	210.4	76.8178
210.6	95.2781	210.6	84.2208	210.6	80.7465	210.6	76.6761
210.8	94.9895	210.8	84.1234	210.8	80.6122	210.8	76.6289
211	94.7272	211	84.0584	211	80.478	211	76.5817
211.2	95.042	211.2	84.0909	211.2	80.1826	211.2	76.5345
211.4	94.8583	211.4	84.6104	211.4	80.1826	211.4	76.5345
211.6	94.8846	211.6	84.0584	211.6	80.2632	211.6	76.5345
211.8	95.3568	211.8	84.2857	211.8	80.3974	211.8	76.44
212	95.3568	212	84.1883	212	80.2095	212	76.5345
212.2	95.5142	212.2	83.7987	212.2	80.5317	212.2	76.44
212.4	95.3568	212.4	83.9935	212.4	80.3974	212.4	76.6289
212.6	95.2518	212.6	83.8961	212.6	80.3706	212.6	76.2984
212.8	94.9895	212.8	83.6364	212.8	80.3706	212.8	76.6289
213	95.6191	213	84.2532	213	80.5048	213	76.5817
213.2	95.4355	213.2	84.6753	213.2	80.1289	213.2	76.5345
213.4	95.2781	213.4	84.1234	213.4	80.3706	213.4	76.4873
213.6	95.042	213.6	83.8312	213.6	80.2632	213.6	76.2984
213.8	95.1469	213.8	83.961	213.8	80.3974	213.8	76.3456
214	95.2256	214	83.7987	214	80.29	214	76.44
214.2	95.1207	214.2	83.9935	214.2	80.0215	214.2	76.2984
214.4	95.3043	214.4	83.9935	214.4	79.8604	214.4	76.2984
214.6	95.4092	214.6	83.8312	214.6	79.9141	214.6	76.2512
214.8	95.3305	214.8	83.8312	214.8	80.2095	214.8	76.3456
215	95.5142	215	84.0909	215	80.0752	215	76.1568
215.2	95.4355	215.2	83.8961	215.2	80.0215	215.2	76.44
215.4	95.1207	215.4	83.6688	215.4	80.0215	215.4	76.204
215.6	95.383	215.6	83.8312	215.6	79.8335	215.6	76.204
215.8	95.3305	215.8	83.6688	215.8	79.9141	215.8	76.204
216	95.3568	216	84.2532	216	80.0752	216	76.2512
216.2	95.1469	216.2	83.8636	216.2	79.9678	216.2	76.1095
216.4	95.1469	216.4	84.0584	216.4	79.7529	216.4	76.1568
216.6	94.8846	216.6	83.9286	216.6	80.1289	216.6	76.204
216.8	94.8059	216.8	83.9286	216.8	79.9946	216.8	76.1095
217	94.5698	217	83.7987	217	79.9409	217	76.0623
217.2	95.1731	217.2	83.6688	217.2	79.8604	217.2	76.0151
217.4	95.1731	217.4	83.8636	217.4	80.0483	217.4	75.9207
217.6	95.1207	217.6	83.6364	217.6	79.9409	217.6	76.0151
217.8	95.4617	217.8	84.0584	217.8	79.7261	217.8	75.9207
218	95.4355	218	83.961	218	79.7261	218	75.9207
218.2	95.4879	218.2	83.8636	218.2	79.8872	218.2	75.9679
218.4	95.383	218.4	83.5714	218.4	79.9141	218.4	75.8263
218.6	95.4879	218.6	83.7662	218.6	79.6724	218.6	76.0151
218.8	95.4355	218.8	83.8312	218.8	79.2696	218.8	75.9207
219	95.1994	219	83.8961	219	79.5113	219	75.9207
219.2	95.2256	219.2	83.7987	219.2	79.6724	219.2	75.9207
219.4	94.9895	219.4	83.7987	219.4	79.6724	219.4	75.8735
219.6	95.3568	219.6	83.6039	219.6	79.8604	219.6	75.8735
219.8	95.2781	219.8	83.539	219.8	79.7798	219.8	75.7318
220	95.1994	220	83.8312	220	79.7261	220	75.779
220.2	95.0157	220.2	83.6364	220.2	79.8067	220.2	75.7318
220.4	94.9633	220.4	83.5714	220.4	79.7261	220.4	75.8263
220.6	95.1731	220.6	83.8636	220.6	79.565	220.6	75.7318
220.8	95.383	220.8	84.026	220.8	79.7261	220.8	75.7318
221	95.3568	221	84.0584	221	79.6724	221	75.7318
221.2	95.1731	221.2	83.6039	221.2	79.8067	221.2	75.6846
221.4	95.0944	221.4	83.7338	221.4	79.6187	221.4	75.6374
221.6	95.1207	221.6	83.5714	221.6	79.3233	221.6	75.6374
221.8	95.1207	221.8	83.7338	221.8	79.4844	221.8	75.5902
222	95.2256	222	83.4416	222	80.0752	222	75.6846
222.2	95.1469	222.2	83.3766	222.2	79.565	222.2	75.5902
222.4	95.0944	222.4	83.3766	222.4	79.565	222.4	75.4958
222.6	95.2256	222.6	83.4091	222.6	79.6724	222.6	75.4485
222.8	95.1207	222.8	83.3442	222.8	79.5113	222.8	75.543
223	95.0682	223	83.3117	223	79.4576	223	75.4485
223.2	95.1469	223.2	83.3442	223.2	79.2965	223.2	75.6374
223.4	95.1994	223.4	83.1493	223.4	79.1622	223.4	75.4485
223.6	95.2256	223.6	83.2143	223.6	79.3233	223.6	75.4958
223.8	95.1731	223.8	83.3117	223.8	79.3233	223.8	75.4958
224	94.937	224	83.2468	224	79.2965	224	75.3541
224.2	95.0944	224.2	83.3442	224.2	78.9205	224.2	75.5902
224.4	94.7272	224.4	83.474	224.4	79.2159	224.4	75.543
224.6	94.7534	224.6	83.4091	224.6	79.2965	224.6	75.4958
224.8	94.9108	224.8	83.3766	224.8	79.2696	224.8	75.3541
225	95.1731	225	83.2792	225	79.4039	225	75.4958
225.2	94.8583	225.2	83.4416	225.2	79.6187	225.2	75.3069
225.4	94.8846	225.4	83.5065	225.4	79.2965	225.4	75.3541
225.6	94.7009	225.6	83.2792	225.6	79.2159	225.6	75.3069
225.8	94.5698	225.8	83.4091	225.8	79.189	225.8	75.3069
226	95.2781	226	83.3117	226	79.189	226	75.3069
226.2	94.7796	226.2	83.7013	226.2	79.1085	226.2	75.2125
226.4	94.7009	226.4	83.4416	226.4	79.1085	226.4	75.1653
226.6	94.6485	226.6	83.7338	226.6	79.0279	226.6	75.3541
226.8	94.6485	226.8	83.6039	226.8	78.7326	226.8	75.1653
227	94.6747	227	83.4091	227	78.8937	227	75.3069
227.2	94.7009	227.2	83.474	227.2	79.0011	227.2	75.2597
227.4	94.6747	227.4	83.3766	227.4	79.1353	227.4	75.4013
227.6	94.6222	227.6	83.4091	227.6	79.1085	227.6	75.2125
227.8	94.6485	227.8	83.2468	227.8	78.84	227.8	75.118
228	94.596	228	83.1818	228	79.0816	228	75.118
228.2	94.9633	228.2	83.2792	228.2	79.0816	228.2	75.118
228.4	94.9108	228.4	83.2792	228.4	79.0279	228.4	75.0236
228.6	94.6222	228.6	83.3442	228.6	79.1353	228.6	75.543
228.8	94.7534	228.8	83.2468	228.8	79.0011	228.8	75.2125
229	94.8059	229	83.2792	229	78.84	229	74.9764
229.2	95.2256	229.2	83.052	229.2	78.7594	229.2	75.118
229.4	94.9633	229.4	83.474	229.4	78.84	229.4	74.9764
229.6	94.7009	229.6	83.1818	229.6	78.84	229.6	75.0708
229.8	94.8846	229.8	83.3442	229.8	79.0011	229.8	75.0236
230	94.8321	230	83.052	230	79.0279	230	74.9292
230.2	95.1469	230.2	83.1818	230.2	79.0279	230.2	74.9764
230.4	94.9108	230.4	83.4416	230.4	78.9474	230.4	74.9764
230.6	94.8059	230.6	83.2468	230.6	78.7862	230.6	74.882
230.8	94.8321	230.8	83.3766	230.8	78.9474	230.8	74.9764
231	94.4648	231	83.052	231	78.9742	231	74.9764
231.2	94.5173	231.2	83.1493	231.2	78.652	231.2	74.9764
231.4	94.7009	231.4	82.9545	231.4	78.3298	231.4	74.882
231.6	94.596	231.6	82.9545	231.6	78.6251	231.6	74.8347
231.8	94.8059	231.8	83.2143	231.8	78.84	231.8	74.8347
232	94.7796	232	82.987	232	78.4103	232	74.7875
232.2	95.0157	232.2	83.0844	232.2	78.6788	232.2	74.6931
232.4	95.2518	232.4	83.052	232.4	78.3835	232.4	74.6931
232.6	94.8846	232.6	82.9545	232.6	78.4103	232.6	74.8347
232.8	95.1207	232.8	83.1493	232.8	78.5177	232.8	74.6459
233	94.9633	233	83.0844	233	78.3298	233	74.6459
233.2	94.7272	233.2	83.1169	233.2	78.3029	233.2	74.7875
233.4	94.8321	233.4	83.0844	233.4	78.464	233.4	74.7875
233.6	94.8583	233.6	82.9545	233.6	78.4103	233.6	74.6931
233.8	94.8321	233.8	83.1818	233.8	78.5983	233.8	74.6931
234	94.7534	234	83.052	234	78.6251	234	74.6459
234.2	94.7796	234.2	83.0195	234.2	78.5714	234.2	74.7875
234.4	95.042	234.4	83.0195	234.4	78.2492	234.4	74.6459
234.6	94.9108	234.6	83.052	234.6	78.2492	234.6	74.5515
234.8	94.7009	234.8	82.987	234.8	78.652	234.8	74.5987
235	94.4124	235	82.6623	235	78.4103	235	74.5515
235.2	94.8059	235.2	82.8896	235.2	78.3835	235.2	74.5987
235.4	94.8321	235.4	82.9221	235.4	78.1418	235.4	74.5515
235.6	94.8321	235.6	82.987	235.6	78.4909	235.6	74.5042
235.8	95.3043	235.8	82.7922	235.8	78.3835	235.8	74.4098
236	94.9633	236	82.8247	236	78.3566	236	74.5987
236.2	94.6747	236.2	83.052	236.2	78.4103	236.2	74.4098
236.4	94.8583	236.4	82.8896	236.4	78.6788	236.4	74.5515
236.6	94.9108	236.6	83.0195	236.6	78.7057	236.6	74.5515
236.8	94.9108	236.8	82.6623	236.8	78.6251	236.8	74.4098
237	94.8321	237	83.4416	237	78.276	237	74.4098
237.2	94.8059	237.2	82.8571	237.2	78.1955	237.2	74.457
237.4	94.9108	237.4	82.6948	237.4	78.3029	237.4	74.4098
237.6	94.9108	237.6	83.0195	237.6	78.1955	237.6	74.3154
237.8	95.1207	237.8	82.9221	237.8	78.1149	237.8	74.3626
238	94.7009	238	82.7597	238	78.2492	238	74.3154
238.2	95.2518	238.2	82.8571	238.2	78.276	238.2	74.221
238.4	95.1731	238.4	82.9221	238.4	78.276	238.4	74.3626
238.6	95.042	238.6	82.6623	238.6	77.9538	238.6	74.2682
238.8	95.1469	238.8	82.7922	238.8	78.0612	238.8	74.3154
239	95.042	239	82.8571	239	78.1686	239	74.221
239.2	94.7009	239.2	82.9545	239.2	77.9538	239.2	74.1265
239.4	94.6222	239.4	82.8896	239.4	78.0075	239.4	74.221
239.6	95.042	239.6	82.7922	239.6	78.0075	239.6	74.1265
239.8	95.1731	239.8	82.987	239.8	78.0344	239.8	74.221
240	94.8321	240	82.9221	240	78.0075	240	74.2682
240.2	94.9633	240.2	83.5065	240.2	77.7658	240.2	74.1737
240.4	95.2781	240.4	83.0195	240.4	77.739	240.4	74.1265
240.6	95.2518	240.6	82.7597	240.6	77.9538	240.6	74.0321
240.8	95.0944	240.8	83.1169	240.8	77.8464	240.8	74.3626
241	95.1469	241	82.7597	241	77.7658	241	74.0793
241.2	94.937	241.2	82.7597	241.2	77.9807	241.2	74.0321
241.4	95.0682	241.4	83.3117	241.4	77.8196	241.4	74.0793
241.6	95.0682	241.6	82.7597	241.6	77.8196	241.6	74.1265
241.8	95.2256	241.8	82.6948	241.8	77.7927	241.8	73.9377
242	95.0682	242	82.7922	242	77.8196	242	73.9849
242.2	94.8059	242.2	82.7597	242.2	77.9001	242.2	74.0321
242.4	95.1469	242.4	82.5974	242.4	77.9001	242.4	74.0321
242.6	94.8321	242.6	82.7597	242.6	77.6853	242.6	73.9377
242.8	95.0682	242.8	82.6623	242.8	77.7927	242.8	73.9377
243	94.8321	243	82.9545	243	77.3631	243	73.9377
243.2	94.5698	243.2	82.5974	243.2	77.4705	243.2	73.8432
243.4	94.3599	243.4	82.3377	243.4	77.7927	243.4	73.796
243.6	95.0157	243.6	82.4026	243.6	77.4705	243.6	73.796
243.8	94.8846	243.8	82.5649	243.8	77.6853	243.8	73.7488
244	94.9108	244	82.3377	244	77.7658	244	73.796
244.2	94.9895	244.2	82.5325	244.2	77.4973	244.2	73.7488
244.4	95.1994	244.4	82.5	244.4	77.4973	244.4	73.7016
244.6	95.2256	244.6	82.3377	244.6	77.5242	244.6	73.796
244.8	95.0944	244.8	82.2078	244.8	77.4705	244.8	73.796
245	95.0944	245	82.4675	245	77.6047	245	73.7016
245.2	95.0157	245.2	82.5325	245.2	77.6316	245.2	73.7016
245.4	94.7534	245.4	82.5649	245.4	77.3631	245.4	73.7016
245.6	94.7272	245.6	82.4675	245.6	77.551	245.6	73.7016
245.8	94.4386	245.8	82.3701	245.8	77.6047	245.8	73.6544
246	94.9633	246	82.4351	246	77.5779	246	73.6544
246.2	94.8583	246.2	82.5974	246.2	77.5779	246.2	73.6072
246.4	94.7272	246.4	82.5	246.4	77.3899	246.4	73.6544
246.6	94.8583	246.6	82.2727	246.6	77.4436	246.6	73.6544
246.8	95.0157	246.8	82.3377	246.8	77.3362	246.8	73.56
247	95.1207	247	82.0779	247	77.3631	247	73.56
247.2	95.1207	247.2	82.6948	247.2	77.2556	247.2	73.56
247.4	95.3305	247.4	82.2078	247.4	77.4436	247.4	73.5127
247.6	95.0682	247.6	82.4351	247.6	77.3631	247.6	73.7016
247.8	94.7009	247.8	82.5	247.8	77.4973	247.8	73.56
248	94.5698	248	81.9805	248	77.3093	248	73.4183
248.2	94.5698	248.2	82.4675	248.2	77.3631	248.2	73.4655
248.4	94.5173	248.4	82.0455	248.4	77.4168	248.4	73.4183
248.6	94.7534	248.6	82.3377	248.6	77.4168	248.6	73.3711
248.8	94.8321	248.8	82.3701	248.8	77.4705	248.8	73.56
249	94.8059	249	82.2078	249	77.4436	249	73.3239
249.2	95.1207	249.2	82.6623	249.2	77.4168	249.2	73.3711
249.4	94.9633	249.4	82.0779	249.4	77.3093	249.4	73.3711
249.6	94.937	249.6	82.4351	249.6	77.1751	249.6	73.2295
249.8	94.6747	249.8	82.5974	249.8	77.1482	249.8	73.3239
250	94.8846	250	82.1104	250	77.2288	250	73.3239
250.2	94.5698	250.2	82.3052	250.2	77.2556	250.2	73.2295
250.4	94.9108	250.4	82.1753	250.4	77.4705	250.4	73.2767
250.6	94.8059	250.6	82.013	250.6	77.3362	250.6	73.3711
250.8	94.7009	250.8	82.2727	250.8	77.0945	250.8	73.1822
251	94.5173	251	82.1104	251	77.1751	251	73.2295
251.2	94.8846	251.2	82.0779	251.2	77.1214	251.2	73.135
251.4	94.4911	251.4	82.1429	251.4	76.5575	251.4	73.0878
251.6	94.4124	251.6	82.1104	251.6	76.9065	251.6	73.1822
251.8	94.2812	251.8	82.2403	251.8	76.7991	251.8	73.135
252	94.6222	252	82.5649	252	77.014	252	73.0406
252.2	94.4124	252.2	82.1753	252.2	76.9603	252.2	73.1822
252.4	94.5698	252.4	82.2403	252.4	76.9065	252.4	73.2767
252.6	95.1207	252.6	82.1753	252.6	77.0677	252.6	73.0878
252.8	95.3305	252.8	82.2078	252.8	76.6917	252.8	73.2767
253	95.0944	253	82.1104	253	76.8529	253	73.0406
253.2	94.9108	253.2	82.1429	253.2	76.9334	253.2	73.0406
253.4	94.9633	253.4	82.1753	253.4	76.7454	253.4	72.9462
253.6	95.3568	253.6	82.0779	253.6	76.5843	253.6	72.9934
253.8	94.8846	253.8	82.1753	253.8	76.826	253.8	72.9934
254	94.5173	254	82.1429	254	76.9871	254	72.9934
254.2	94.4386	254.2	81.7532	254.2	76.9871	254.2	72.8517
254.4	94.3862	254.4	81.948	254.4	76.7186	254.4	72.899
254.6	94.2288	254.6	82.2403	254.6	76.7454	254.6	72.8517
254.8	94.4124	254.8	82.013	254.8	76.8529	254.8	72.899
255	94.7534	255	82.1753	255	76.6649	255	72.8045
255.2	94.8321	255.2	82.2403	255.2	76.9065	255.2	72.899
255.4	94.596	255.4	82.1104	255.4	76.8797	255.4	72.8045
255.6	94.7796	255.6	81.9805	255.6	76.7991	255.6	72.8517
255.8	95.0157	255.8	82.013	255.8	76.9065	255.8	72.8045
256	94.8059	256	82.2078	256	76.7186	256	72.7101
256.2	95.0157	256.2	81.948	256.2	76.638	256.2	72.8517
256.4	94.7272	256.4	81.9805	256.4	76.9065	256.4	72.8517
256.6	94.4911	256.6	81.7857	256.6	76.826	256.6	72.7573
256.8	95.1731	256.8	81.7532	256.8	76.4769	256.8	72.899
257	94.6747	257	81.9805	257	76.4769	257	72.7101
257.2	94.6747	257.2	81.5584	257.2	76.5306	257.2	72.6629
257.4	94.5173	257.4	81.948	257.4	76.4501	257.4	72.7101
257.6	94.4386	257.6	82.0455	257.6	76.7186	257.6	72.7101
257.8	94.3075	257.8	82.0779	257.8	76.638	257.8	72.6629
258	94.4124	258	81.948	258	76.5306	258	72.7101
258.2	94.4386	258.2	81.9805	258.2	76.6649	258.2	72.6629
258.4	94.4911	258.4	82.0779	258.4	76.7186	258.4	72.6629
258.6	94.6485	258.6	82.1104	258.6	76.6649	258.6	72.5685
258.8	94.6222	258.8	82.0455	258.8	76.2889	258.8	72.6157
259	94.7009	259	81.9156	259	76.3158	259	72.5212
259.2	94.8846	259.2	81.7532	259.2	76.0741	259.2	72.5685
259.4	94.6222	259.4	81.7857	259.4	76.2621	259.4	72.474
259.6	94.937	259.6	81.6234	259.6	76.4232	259.6	72.5212
259.8	94.7009	259.8	81.7532	259.8	76.4232	259.8	72.474
260	94.7009	260	81.8507	260	76.5843	260	72.3796
260.2	94.5435	260.2	81.8182	260.2	76.2621	260.2	72.474
260.4	94.8321	260.4	81.8831	260.4	76.5038	260.4	72.4268
260.6	94.8846	260.6	81.3636	260.6	76.3963	260.6	72.3324
260.8	94.596	260.8	81.8831	260.8	76.4232	260.8	72.3324
261	94.8059	261	81.6883	261	76.3158	261	72.4268
261.2	94.6485	261.2	81.5909	261.2	76.2084	261.2	72.3796
261.4	94.6485	261.4	82.013	261.4	76.3695	261.4	72.5212
261.6	94.4648	261.6	81.7532	261.6	76.3695	261.6	72.4268
261.8	94.4911	261.8	82.0455	261.8	76.4769	261.8	72.3796
262	94.5435	262	81.7208	262	76.3695	262	72.3796
262.2	94.5698	262.2	81.6883	262.2	76.2621	262.2	72.3324
262.4	94.6747	262.4	81.5909	262.4	76.3158	262.4	72.3324
262.6	94.5173	262.6	81.5909	262.6	76.2621	262.6	72.2852
262.8	94.6747	262.8	82.013	262.8	76.101	262.8	72.238
263	94.6485	263	81.7208	263	76.2621	263	72.3324
263.2	94.7009	263.2	82.013	263.2	76.1278	263.2	72.3324
263.4	95.1207	263.4	81.8507	263.4	76.101	263.4	72.1907
263.6	94.937	263.6	81.6558	263.6	76.0741	263.6	72.238
263.8	94.7272	263.8	81.7532	263.8	75.9936	263.8	72.3796
264	94.4911	264	81.5909	264	75.9936	264	72.238
264.2	94.4386	264.2	81.8831	264.2	75.9936	264.2	72.238
264.4	94.5173	264.4	81.6883	264.4	76.0741	264.4	72.1435
264.6	94.4386	264.6	81.6558	264.6	76.2084	264.6	72.1907
264.8	94.5173	264.8	81.6234	264.8	76.1547	264.8	72.1907
265	94.6485	265	81.4935	265	76.0204	265	72.0491
265.2	94.7009	265.2	81.7208	265.2	76.101	265.2	72.0963
265.4	94.596	265.4	81.6234	265.4	75.9936	265.4	72.0963
265.6	94.6747	265.6	81.461	265.6	76.0204	265.6	72.0491
265.8	94.8846	265.8	81.7857	265.8	76.0473	265.8	72.0963
266	94.6747	266	81.7532	266	75.9667	266	72.0491
266.2	94.5435	266.2	81.8182	266.2	76.0204	266.2	71.9547
266.4	94.8846	266.4	81.526	266.4	75.9667	266.4	71.9547
266.6	94.7009	266.6	81.3636	266.6	75.9936	266.6	72.0019
266.8	94.5173	266.8	81.526	266.8	75.8324	266.8	71.9075
267	94.6485	267	81.2987	267	76.101	267	71.9075
267.2	94.8583	267.2	81.7208	267.2	75.9667	267.2	71.8602
267.4	94.6222	267.4	81.3961	267.4	75.8324	267.4	71.9075
267.6	94.4648	267.6	82.0455	267.6	75.6713	267.6	71.9075
267.8	94.5435	267.8	81.7532	267.8	75.8861	267.8	71.8602
268	94.5173	268	81.6558	268	75.8861	268	71.8602
268.2	94.3075	268.2	81.5584	268.2	75.7519	268.2	71.813
268.4	94.3337	268.4	81.5584	268.4	75.6713	268.4	71.813
268.6	94.5173	268.6	81.4935	268.6	75.6982	268.6	71.7186
268.8	94.4386	268.8	82.0779	268.8	75.4834	268.8	71.8602
269	94.255	269	81.7532	269	75.6445	269	71.7658
269.2	94.4648	269.2	81.6558	269.2	75.725	269.2	71.6242
269.4	94.5698	269.4	81.461	269.4	75.6176	269.4	71.813
269.6	94.8846	269.6	81.4935	269.6	75.725	269.6	71.6242
269.8	94.6485	269.8	81.2338	269.8	75.3759	269.8	71.7186
270	94.6747	270	81.3636	270	75.6176	270	71.6714
270.2	94.4386	270.2	81.4935	270.2	75.6176	270.2	71.577
270.4	94.7534	270.4	81.526	270.4	75.4565	270.4	71.7186
270.6	94.5698	270.6	81.461	270.6	75.5639	270.6	71.6242
270.8	94.4124	270.8	81.3961	270.8	75.4296	270.8	71.6242
271	94.4386	271	81.526	271	75.5102	271	71.6714
271.2	94.4911	271.2	81.3961	271.2	75.6713	271.2	71.5298
271.4	94.4911	271.4	81.2662	271.4	75.5102	271.4	71.4825
271.6	94.596	271.6	81.2662	271.6	75.1343	271.6	71.5298
271.8	94.8583	271.8	81.3312	271.8	75.4565	271.8	71.4825
272	94.8583	272	81.526	272	75.5371	272	71.4825
272.2	94.5435	272.2	81.5584	272.2	75.4296	272.2	71.4825
272.4	94.4124	272.4	81.2662	272.4	75.4028	272.4	71.5298
272.6	94.596	272.6	81.3961	272.6	75.2954	272.6	71.4825
272.8	94.596	272.8	81.2662	272.8	75.3491	272.8	71.5298
273	94.4911	273	81.4286	273	75.4834	273	71.3881
273.2	94.3862	273.2	81.1688	273.2	75.5639	273.2	71.3881
273.4	94.3075	273.4	81.2013	273.4	75.4028	273.4	71.2937
273.6	94.2812	273.6	81.2987	273.6	75.2954	273.6	71.2937
273.8	94.15	273.8	81.4286	273.8	75.2954	273.8	71.3409
274	94.2812	274	81.8507	274	75.2148	274	71.2465
274.2	94.4386	274.2	81.1364	274.2	75.2685	274.2	71.152
274.4	94.2288	274.4	81.3312	274.4	75.2954	274.4	71.2937
274.6	94.255	274.6	81.039	274.6	75.0268	274.6	71.2937
274.8	94.2812	274.8	82.0455	274.8	75.3491	274.8	71.152
275	94.4911	275	81.3961	275	75.0268	275	71.2465
275.2	94.4911	275.2	81.0714	275.2	74.9463	275.2	71.1992
275.4	94.1238	275.4	81.1039	275.4	75.0537	275.4	71.1048
275.6	94.15	275.6	81.0714	275.6	74.8926	275.6	71.2465
275.8	94.2288	275.8	81.2662	275.8	75.0268	275.8	71.2937
276	94.15	276	81.039	276	75.1611	276	71.0576
276.2	94.4124	276.2	80.974	276.2	74.9732	276.2	71.1048
276.4	94.4911	276.4	80.9091	276.4	74.8926	276.4	71.152
276.6	94.4648	276.6	80.9091	276.6	75.0537	276.6	71.0104
276.8	94.4911	276.8	80.8442	276.8	74.8657	276.8	71.0576
277	94.6747	277	80.8766	277	74.812	277	71.0576
277.2	94.3337	277.2	81.0065	277.2	74.5435	277.2	70.9632
277.4	94.4386	277.4	81.3312	277.4	74.8926	277.4	71.0576
277.6	94.3862	277.6	81.2013	277.6	74.8389	277.6	70.9632
277.8	94.1763	277.8	81.039	277.8	74.8926	277.8	70.9632
278	94.15	278	81.0714	278	74.9194	278	71.0104
278.2	94.3862	278.2	81.5584	278.2	74.5972	278.2	70.9632
278.4	94.7009	278.4	81.2338	278.4	74.6778	278.4	70.8687
278.6	94.5173	278.6	81.0065	278.6	74.7046	278.6	70.9632
278.8	94.0976	278.8	81.1364	278.8	74.5435	278.8	70.916
279	94.4124	279	81.0714	279	74.812	279	70.8687
279.2	94.4648	279.2	81.0065	279.2	74.7583	279.2	70.8687
279.4	94.3337	279.4	81.3312	279.4	74.5435	279.4	70.8687
279.6	94.5435	279.6	80.974	279.6	74.7315	279.6	70.8215
279.8	94.15	279.8	81.1364	279.8	74.6509	279.8	70.8215
280	94.0713	280	81.0065	280	74.812	280	70.6799
280.2	94.0976	280.2	80.974	280.2	74.8389	280.2	70.7271
280.4	94.255	280.4	80.974	280.4	74.8389	280.4	70.7743
280.6	94.4386	280.6	80.8442	280.6	74.4629	280.6	70.7271
280.8	94.3862	280.8	81.2013	280.8	74.4092	280.8	70.5382
281	94.2288	281	80.9091	281	74.5704	281	70.9632
281.2	94.2812	281.2	80.9416	281.2	74.7315	281.2	70.7271
281.4	94.5698	281.4	80.8766	281.4	74.5166	281.4	70.6799
281.6	94.2288	281.6	80.8117	281.6	74.4629	281.6	70.9632
281.8	94.2288	281.8	80.9091	281.8	74.7315	281.8	70.8215
282	94.0713	282	80.7468	282	74.7852	282	70.7271
282.2	94.1238	282.2	80.9091	282.2	74.3018	282.2	70.5855
282.4	94.0189	282.4	80.974	282.4	74.1944	282.4	70.5382
282.6	93.9926	282.6	80.8442	282.6	74.4092	282.6	70.491
282.8	94.1238	282.8	81.0065	282.8	74.5435	282.8	70.491
283	94.0451	283	80.8766	283	74.3287	283	70.5855
283.2	94.2025	283.2	81.0065	283.2	74.4898	283.2	70.5855
283.4	93.9664	283.4	80.974	283.4	74.4629	283.4	70.491
283.6	94.2025	283.6	80.974	283.6	74.1676	283.6	70.6327
283.8	94.0976	283.8	80.8442	283.8	74.5972	283.8	70.5382
284	94.2288	284	81.2338	284	74.4898	284	70.3966
284.2	94.2025	284.2	81.1039	284.2	74.275	284.2	70.491
284.4	93.9402	284.4	80.8442	284.4	74.3824	284.4	70.4438
284.6	94.1763	284.6	80.8766	284.6	74.1944	284.6	70.4438
284.8	94.1238	284.8	80.9416	284.8	74.0601	284.8	70.3494
285	93.8353	285	80.8766	285	74.1407	285	70.3022
285.2	93.7566	285.2	80.7468	285.2	74.3018	285.2	70.3022
285.4	93.9402	285.4	80.5844	285.4	74.2481	285.4	70.3494
285.6	94.3862	285.6	80.7468	285.6	74.275	285.6	70.255
285.8	94.0189	285.8	80.8442	285.8	74.1139	285.8	70.3022
286	94.0976	286	80.9416	286	74.4629	286	70.255
286.2	94.1763	286.2	80.7792	286.2	74.2481	286.2	70.255
286.4	94.2288	286.4	80.7792	286.4	74.3555	286.4	70.2077
286.6	94.0189	286.6	80.9416	286.6	73.9796	286.6	70.3022
286.8	94.0976	286.8	81.0065	286.8	74.1944	286.8	70.1605
287	93.914	287	81.1039	287	74.0601	287	70.1605
287.2	93.7828	287.2	80.8117	287.2	74.1139	287.2	70.1133
287.4	93.8877	287.4	80.8442	287.4	74.1676	287.4	70.0661
287.6	93.9664	287.6	80.8117	287.6	74.0333	287.6	70.1605
287.8	93.9926	287.8	80.7792	287.8	74.0601	287.8	70.0189
288	94.0451	288	80.8442	288	73.7111	288	70.0661
288.2	94.15	288.2	80.9416	288.2	74.0333	288.2	70.0189
288.4	94.255	288.4	80.9091	288.4	74.0064	288.4	70.0189
288.6	93.8353	288.6	80.7143	288.6	74.087	288.6	70.0189
288.8	93.7828	288.8	80.7143	288.8	74.0601	288.8	70.0189
289	93.7828	289	80.9091	289	73.9259	289	69.9717
289.2	93.9402	289.2	80.7143	289.2	74.1139	289.2	70.0189
289.4	93.7303	289.4	80.8442	289.4	73.8185	289.4	69.9717
289.6	93.9402	289.6	80.6493	289.6	73.4694	289.6	69.9717
289.8	94.0189	289.8	80.9091	289.8	73.6842	289.8	69.9245
290	94.2288	290	80.6493	290	73.9527	290	70.0189
290.2	94.3599	290.2	80.8117	290.2	73.8722	290.2	69.9245
290.4	94.255	290.4	80.9091	290.4	73.9796	290.4	69.8772
290.6	94.4124	290.6	80.8442	290.6	73.8722	290.6	69.83
290.8	94.5698	290.8	80.5844	290.8	73.7648	290.8	69.83
291	94.255	291	80.4545	291	73.6305	291	69.8772
291.2	94.2288	291.2	80.6493	291.2	73.5499	291.2	69.7828
291.4	93.9402	291.4	80.6493	291.4	73.4425	291.4	69.83
291.6	94.0189	291.6	80.5844	291.6	73.5768	291.6	69.83
291.8	93.8877	291.8	80.6818	291.8	73.5499	291.8	69.7356
292	93.9402	292	80.6169	292	74.2481	292	69.9245
292.2	93.9926	292.2	81.4935	292.2	73.899	292.2	69.83
292.4	94.0451	292.4	80.7143	292.4	73.7916	292.4	69.7828
292.6	94.15	292.6	80.7468	292.6	73.5499	292.6	69.7828
292.8	94.1238	292.8	80.7792	292.8	73.4962	292.8	69.7356
293	94.1238	293	80.552	293	73.4694	293	69.8772
293.2	93.8615	293.2	80.6493	293.2	73.5499	293.2	69.7828
293.4	94.0451	293.4	80.7792	293.4	73.4694	293.4	69.6884
293.6	94.0713	293.6	80.7468	293.6	73.4694	293.6	69.594
293.8	94.0451	293.8	80.2922	293.8	73.6842	293.8	69.594
294	94.1238	294	80.552	294	73.3083	294	69.5467
294.2	94.15	294.2	80.4221	294.2	73.2277	294.2	69.5467
294.4	93.914	294.4	80.552	294.4	73.6574	294.4	69.5467
294.6	93.8615	294.6	80.5844	294.6	73.5499	294.6	69.4995
294.8	94.2288	294.8	80.6169	294.8	73.5231	294.8	69.4995
295	94.0976	295	80.5195	295	73.4694	295	69.6412
295.2	93.9926	295.2	80.487	295.2	73.3888	295.2	69.4995
295.4	93.8877	295.4	80.4221	295.4	73.5768	295.4	69.4995
295.6	94.15	295.6	80.5844	295.6	73.4962	295.6	69.4995
295.8	93.9926	295.8	80.3247	295.8	73.4962	295.8	69.4523
296	94.3599	296	80.4221	296	73.4157	296	69.4051
296.2	93.9402	296.2	80.3247	296.2	73.362	296.2	69.4995
296.4	93.8615	296.4	80.3896	296.4	73.362	296.4	69.4051
296.6	94.0451	296.6	80.487	296.6	73.2814	296.6	69.4051
296.8	93.914	296.8	80.487	296.8	73.0666	296.8	69.3107
297	93.8615	297	80.2597	297	73.4962	297	69.3107
297.2	93.9402	297.2	80.2922	297.2	73.3888	297.2	69.4051
297.4	93.9664	297.4	80.4221	297.4	73.1203	297.4	69.4051
297.6	94.1238	297.6	80.487	297.6	73.4157	297.6	69.4523
297.8	94.2025	297.8	80.552	297.8	73.2546	297.8	69.4051
298	94.0713	298	80.3571	298	73.0129	298	69.3107
298.2	94.255	298.2	80.3247	298.2	73.0397	298.2	69.2635
298.4	94.2025	298.4	80.3896	298.4	73.0935	298.4	69.3107
298.6	94.3337	298.6	80.2597	298.6	73.2009	298.6	69.169
298.8	94.1763	298.8	80.7143	298.8	73.1203	298.8	69.169
299	94.0189	299	80.1623	299	73.2277	299	69.2162
299.2	94.0451	299.2	80.2273	299.2	73.2546	299.2	69.0746
299.4	94.0451	299.4	80.4221	299.4	73.362	299.4	69.169
299.6	94.0451	299.6	80.487	299.6	73.4694	299.6	69.1218
299.8	94.15	299.8	80.2273	299.8	73.2814	299.8	69.0274
300	94.2288	300	80.3896	300	73.1203	300	69.0746
300.2	94.0189	300.2	80.3247	300.2	73.3083	300.2	69.0746
300.4	93.8353	300.4	80.2922	300.4	73.2009	300.4	69.0274
300.6	93.914	300.6	80.3896	300.6	73.2546	300.6	69.0746
300.8	93.8353	300.8	80.1948	300.8	73.2277	300.8	69.0746
301	93.7828	301	80.4221	301	73.3083	301	69.0274
301.2	93.8353	301.2	80.1948	301.2	73.1471	301.2	69.0746
301.4	93.8615	301.4	80.3247	301.4	72.8249	301.4	68.933
301.6	94.15	301.6	80.2922	301.6	72.7981	301.6	69.0274
301.8	94.2812	301.8	80.0649	301.8	73.0666	301.8	68.933
302	94.2025	302	80.4545	302	73.174	302	68.8385
302.2	94.255	302.2	80.0974	302.2	73.0666	302.2	68.933
302.4	94.0189	302.4	80.3571	302.4	72.9592	302.4	68.933
302.6	93.9664	302.6	80.5195	302.6	72.986	302.6	68.8385
302.8	94.2288	302.8	80.3247	302.8	72.7981	302.8	68.933
303	94.0976	303	80.1299	303	72.986	303	68.8385
303.2	94.15	303.2	80.6818	303.2	73.1471	303.2	68.7913
303.4	94.2025	303.4	80.2273	303.4	72.6907	303.4	68.7913
303.6	94.5435	303.6	80.3896	303.6	72.7175	303.6	68.7441
303.8	94.1763	303.8	80.487	303.8	72.7444	303.8	68.7441
304	94.0976	304	80.2597	304	72.7981	304	68.7441
304.2	93.8877	304.2	80.3896	304.2	72.7981	304.2	68.6497
304.4	93.9926	304.4	80.2273	304.4	72.8518	304.4	68.6497
304.6	93.8615	304.6	80.3247	304.6	72.7175	304.6	68.7441
304.8	93.7041	304.8	80.487	304.8	73.0129	304.8	68.6497
305	93.7303	305	80.2922	305	73.0129	305	68.6025
305.2	93.468	305.2	80.2597	305.2	72.7175	305.2	68.6025
305.4	93.7828	305.4	80.0974	305.4	72.8518	305.4	68.6025
305.6	93.6254	305.6	80.2922	305.6	73.0129	305.6	68.6025
305.8	93.5205	305.8	80.1299	305.8	72.7175	305.8	68.6497
306	93.3106	306	80.0325	306	73.2277	306	68.6025
306.2	93.2319	306.2	79.9351	306.2	72.9055	306.2	68.508
306.4	93.2057	306.4	80.1948	306.4	72.8249	306.4	68.508
306.6	93.5467	306.6	80.5195	306.6	72.8249	306.6	68.508
306.8	93.5205	306.8	80.0649	306.8	72.6369	306.8	68.508
307	93.7041	307	80.1299	307	72.8518	307	68.508
307.2	93.7828	307.2	80.1948	307.2	72.8518	307.2	68.4608
307.4	93.468	307.4	80	307.4	72.7712	307.4	68.508
307.6	93.3368	307.6	80.5195	307.6	72.7712	307.6	68.3664
307.8	93.809	307.8	80.1299	307.8	73.0397	307.8	68.4136
308	93.7041	308	80.2597	308	72.7175	308	68.4608
308.2	93.4942	308.2	80.0649	308.2	72.261	308.2	68.3664
308.4	93.3893	308.4	80.1623	308.4	72.2879	308.4	68.3664
308.6	93.2844	308.6	80.0649	308.6	72.5832	308.6	68.3664
308.8	93.1532	308.8	80.2273	308.8	72.6101	308.8	68.3192
309	93.8353	309	79.9675	309	72.8786	309	68.3192
309.2	93.5992	309.2	80.2922	309.2	72.7712	309.2	68.3192
309.4	93.809	309.4	80.8442	309.4	72.7444	309.4	68.272
309.6	93.6516	309.6	80.3571	309.6	72.6101	309.6	68.3192
309.8	93.6516	309.8	80.1299	309.8	72.6369	309.8	68.2247
310	93.4418	310	80.2922	310	72.6638	310	68.1303
310.2	93.5992	310.2	80.1948	310.2	72.5564	310.2	68.2247
310.4	93.5467	310.4	80.1623	310.4	72.3416	310.4	68.272
310.6	93.6254	310.6	80.1623	310.6	72.3684	310.6	68.1775
310.8	93.7041	310.8	80.0974	310.8	72.4221	310.8	68.1775
311	93.914	311	80.1623	311	72.6907	311	68.2247
311.2	93.9402	311.2	80.0649	311.2	72.2879	311.2	68.1775
311.4	93.2844	311.4	80.0974	311.4	72.2879	311.4	68.2247
311.6	93.5467	311.6	80.1299	311.6	72.449	311.6	68.0359
311.8	93.809	311.8	79.9675	311.8	72.3953	311.8	68.1303
312	93.6779	312	79.9026	312	72.5564	312	68.1303
312.2	93.4155	312.2	79.8701	312.2	72.6101	312.2	68.0831
312.4	93.5205	312.4	79.8701	312.4	72.3416	312.4	68.0359
312.6	93.809	312.6	79.8377	312.6	72.0999	312.6	68.0359
312.8	93.914	312.8	80.0649	312.8	72.2073	312.8	67.9887
313	93.5992	313	79.9026	313	72.3684	313	67.9887
313.2	93.5205	313.2	80.2273	313.2	72.261	313.2	68.0359
313.4	93.7041	313.4	80.2597	313.4	71.8314	313.4	68.0359
313.6	93.8877	313.6	79.9675	313.6	72.1804	313.6	67.9887
313.8	93.5992	313.8	79.9351	313.8	72.3147	313.8	67.9887
314	93.4942	314	79.8701	314	72.4221	314	67.8942
314.2	93.468	314.2	79.9675	314.2	71.9119	314.2	68.1303
314.4	93.5467	314.4	79.9351	314.4	71.8314	314.4	67.9415
314.6	93.7566	314.6	80.3571	314.6	71.724	314.6	67.8942
314.8	93.6779	314.8	79.6753	314.8	71.9388	314.8	67.9415
315	93.8353	315	79.8052	315	71.9925	315	67.847
315.2	93.8877	315.2	79.6104	315.2	72.1804	315.2	67.7526
315.4	93.9402	315.4	79.8052	315.4	71.9119	315.4	67.847
315.6	94.255	315.6	80	315.6	71.9119	315.6	67.8942
315.8	94.3599	315.8	79.7403	315.8	71.8045	315.8	67.7998
316	94.2288	316	79.8377	316	71.9656	316	67.7526
316.2	93.5729	316.2	79.6429	316.2	71.6702	316.2	67.7526
316.4	93.8615	316.4	79.8377	316.4	71.3212	316.4	67.6582
316.6	93.9402	316.6	79.4805	316.6	71.6971	316.6	67.7526
316.8	93.7566	316.8	79.6429	316.8	71.7777	316.8	67.7526
317	93.7041	317	79.7727	317	72.073	317	67.7054
317.2	93.3893	317.2	79.6429	317.2	72.0462	317.2	67.6582
317.4	93.6254	317.4	79.7078	317.4	72.1536	317.4	67.7054
317.6	93.809	317.6	79.8052	317.6	72.4221	317.6	67.611
317.8	93.7566	317.8	79.9026	317.8	71.8851	317.8	67.7526
318	93.7828	318	79.6753	318	71.9119	318	67.611
318.2	93.809	318.2	79.6104	318.2	71.8851	318.2	67.5637
318.4	93.7303	318.4	80.4545	318.4	71.7777	318.4	67.611
318.6	93.5992	318.6	79.9675	318.6	71.8851	318.6	67.5165
318.8	93.5992	318.8	80.0325	318.8	71.7777	318.8	67.5165
319	93.7041	319	79.8377	319	71.6165	319	67.5637
319.2	93.914	319.2	79.6753	319.2	71.7508	319.2	67.611
319.4	93.8877	319.4	80.0649	319.4	71.9925	319.4	67.5637
319.6	93.9402	319.6	79.8701	319.6	71.7508	319.6	67.6582
319.8	93.7828	319.8	79.6753	319.8	71.8314	319.8	67.5637
320	93.9926	320	79.6429	320	71.8851	320	67.4693
320.2	93.6516	320.2	79.5455	320.2	71.9388	320.2	67.7054
320.4	93.809	320.4	79.6753	320.4	71.6165	320.4	67.5165
320.6	93.6779	320.6	79.513	320.6	71.536	320.6	67.4221
320.8	93.7041	320.8	79.7078	320.8	71.6702	320.8	67.5165
321	93.7041	321	79.4805	321	71.7777	321	67.4221
321.2	93.5205	321.2	79.5779	321.2	71.7508	321.2	67.3749
321.4	93.468	321.4	79.5455	321.4	71.4286	321.4	67.4693
321.6	93.7303	321.6	79.8701	321.6	71.5628	321.6	67.4221
321.8	93.9664	321.8	79.6429	321.8	71.8314	321.8	67.4693
322	93.8353	322	79.5455	322	71.724	322	67.3749
322.2	93.6779	322.2	79.9351	322.2	71.8582	322.2	67.2805
322.4	93.914	322.4	79.5779	322.4	71.4823	322.4	67.3749
322.6	93.8615	322.6	79.5779	322.6	71.4554	322.6	67.3277
322.8	93.8615	322.8	79.513	322.8	71.4554	322.8	67.3277
323	93.8353	323	79.7078	323	71.1332	323	67.2805
323.2	93.2844	323.2	79.6429	323.2	71.6702	323.2	67.2332
323.4	93.809	323.4	79.4156	323.4	71.724	323.4	67.2332
323.6	93.5205	323.6	79.513	323.6	71.6165	323.6	67.2805
323.8	93.5467	323.8	79.4805	323.8	71.6434	323.8	67.1388
324	93.3106	324	79.8377	324	71.4554	324	67.1388
324.2	93.3368	324.2	79.3831	324.2	71.4823	324.2	67.1388
324.4	93.3631	324.4	79.5455	324.4	71.2943	324.4	67.1388
324.6	93.2581	324.6	79.448	324.6	71.2943	324.6	67.186
324.8	93.3631	324.8	79.7078	324.8	71.3212	324.8	67.1388
325	93.2844	325	79.513	325	71.5091	325	67.0444
325.2	93.468	325.2	79.7403	325.2	71.3749	325.2	67.0916
325.4	93.7041	325.4	79.6753	325.4	71.536	325.4	67.0916
325.6	93.5467	325.6	79.6429	325.6	71.5091	325.6	66.9972
325.8	93.809	325.8	79.3182	325.8	71.1332	325.8	67.0444
326	93.2057	326	79.513	326	71.0258	326	66.95
326.2	93.6516	326.2	79.4156	326.2	71.4554	326.2	66.9027
326.4	93.6254	326.4	79.2532	326.4	71.536	326.4	66.95
326.6	93.4942	326.6	79.3182	326.6	71.2674	326.6	66.9972
326.8	93.5205	326.8	79.1883	326.8	71.16	326.8	66.8083
327	93.6254	327	79.2532	327	71.348	327	67.186
327.2	93.5729	327.2	79.1883	327.2	71.2406	327.2	66.95
327.4	93.2057	327.4	79.3182	327.4	71.0795	327.4	66.9027
327.6	93.4942	327.6	79.448	327.6	71.2943	327.6	66.9027
327.8	93.4942	327.8	79.3507	327.8	71.0258	327.8	66.8555
328	93.3106	328	79.5455	328	70.9452	328	66.7611
328.2	93.5467	328.2	79.1558	328.2	70.9989	328.2	66.8555
328.4	93.5992	328.4	79.2208	328.4	71.2406	328.4	66.7611
328.6	93.6254	328.6	79.1883	328.6	71.4286	328.6	66.7139
328.8	93.7303	328.8	79.5455	328.8	71.0795	328.8	66.8083
329	93.4418	329	79.3507	329	70.7304	329	67.0444
329.2	93.6254	329.2	79.1883	329.2	70.811	329.2	66.8555
329.4	93.4942	329.4	79.1558	329.4	71.0526	329.4	66.8083
329.6	93.5992	329.6	79.2857	329.6	71.0795	329.6	66.6667
329.8	93.7566	329.8	79.1234	329.8	70.9452	329.8	66.6195
330	93.3893	330	79.026	330	70.9184	330	66.6195
330.2	93.3106	330.2	79.1883	330.2	71.0258	330.2	66.525
330.4	93.4155	330.4	78.9935	330.4	71.1332	330.4	66.6667
330.6	93.4942	330.6	79.4156	330.6	70.9452	330.6	66.5722
330.8	93.3631	330.8	79.0584	330.8	70.9989	330.8	66.525
331	93.4155	331	79.1234	331	71.2406	331	66.5722
331.2	93.4155	331.2	78.961	331.2	71.16	331.2	66.4778
331.4	93.5205	331.4	78.8961	331.4	70.9989	331.4	66.525
331.6	93.5205	331.6	78.8961	331.6	70.9989	331.6	66.4778
331.8	93.2319	331.8	78.8312	331.8	71.0526	331.8	66.4778
332	93.1794	332	78.8312	332	71.0258	332	66.4778
332.2	93.1794	332.2	78.8961	332.2	71.0526	332.2	66.4778
332.4	93.3631	332.4	78.961	332.4	71.0258	332.4	66.4306
332.6	93.2057	332.6	79.0584	332.6	71.0258	332.6	66.3362
332.8	93.2844	332.8	78.8312	332.8	70.811	332.8	66.3834
333	93.4418	333	78.9935	333	70.8378	333	66.3834
333.2	93.4418	333.2	78.8636	333.2	70.9989	333.2	66.3834
333.4	93.1532	333.4	78.8312	333.4	70.9452	333.4	66.3834
333.6	93.3893	333.6	78.961	333.6	70.9184	333.6	66.3362
333.8	93.5729	333.8	78.8636	333.8	70.9989	333.8	66.3834
334	93.3368	334	78.8636	334	70.9989	334	66.2889
334.2	93.2844	334.2	78.961	334.2	70.7035	334.2	66.2889
334.4	93.6779	334.4	78.8961	334.4	70.7572	334.4	66.2889
334.6	93.8615	334.6	78.7987	334.6	70.623	334.6	66.1945
334.8	93.3368	334.8	78.8312	334.8	70.5961	334.8	66.2889
335	93.5467	335	78.7013	335	70.5961	335	66.2417
335.2	93.6516	335.2	78.8961	335.2	70.5424	335.2	66.1945
335.4	93.809	335.4	78.8961	335.4	70.8915	335.4	66.2417
335.6	93.2319	335.6	78.8636	335.6	70.7841	335.6	66.2417
335.8	93.5205	335.8	79.0584	335.8	70.4887	335.8	66.1001
336	93.4155	336	78.7662	336	70.7572	336	66.2417
336.2	93.4155	336.2	78.8636	336.2	70.7035	336.2	66.1473
336.4	93.3893	336.4	78.8312	336.4	70.7572	336.4	66.0529
336.6	93.4942	336.6	78.7662	336.6	70.4887	336.6	66.1001
336.8	93.4942	336.8	78.7987	336.8	70.5693	336.8	66.1001
337	93.5992	337	78.7338	337	70.5424	337	65.9584
337.2	93.3631	337.2	79.0584	337.2	70.5693	337.2	66.0529
337.4	93.3368	337.4	78.7013	337.4	70.623	337.4	66.0529
337.6	93.3893	337.6	78.8961	337.6	70.2471	337.6	65.9584
337.8	93.2844	337.8	78.8312	337.8	70.7035	337.8	66.0057
338	93.2844	338	78.961	338	70.623	338	65.9112
338.2	93.3893	338.2	78.8961	338.2	70.435	338.2	66.0057
338.4	93.7566	338.4	78.7338	338.4	70.5961	338.4	65.9112
338.6	93.4155	338.6	79.0909	338.6	70.7572	338.6	65.9584
338.8	93.3368	338.8	78.7662	338.8	70.7035	338.8	65.9112
339	93.3368	339	78.8312	339	70.7304	339	65.9112
339.2	93.3893	339.2	78.7338	339.2	70.5693	339.2	65.8168
339.4	93.5205	339.4	78.7013	339.4	70.3813	339.4	65.9584
339.6	93.3631	339.6	78.8636	339.6	70.4619	339.6	66.0529
339.8	93.6516	339.8	78.6688	339.8	70.4619	339.8	65.9112
340	93.3631	340	78.7338	340	70.6767	340	65.9112
340.2	93.3368	340.2	78.5714	340.2	70.5693	340.2	65.7696
340.4	93.468	340.4	78.7662	340.4	70.1396	340.4	65.7224
340.6	93.3631	340.6	78.6039	340.6	70.1665	340.6	65.8168
340.8	93.8615	340.8	78.6364	340.8	70.3276	340.8	65.6752
341	93.3368	341	78.7662	341	70.1933	341	65.7696
341.2	93.3631	341.2	78.7662	341.2	70.2202	341.2	65.7696
341.4	93.5729	341.4	78.6688	341.4	70.3276	341.4	65.6752
341.6	93.3893	341.6	78.7013	341.6	70.3813	341.6	65.6752
341.8	93.2844	341.8	78.7338	341.8	70.2471	341.8	65.6752
342	93.4155	342	78.6688	342	70.3545	342	65.5335
342.2	93.3106	342.2	78.6364	342.2	70.0322	342.2	65.6752
342.4	93.3893	342.4	78.539	342.4	70.435	342.4	65.5807
342.6	93.468	342.6	78.3442	342.6	70.5156	342.6	65.5807
342.8	93.5729	342.8	78.5065	342.8	70.4082	342.8	65.5807
343	93.5467	343	78.9286	343	70.1665	343	65.5807
343.2	93.6254	343.2	78.7013	343.2	70.3007	343.2	65.7696
343.4	93.3631	343.4	78.5065	343.4	70.1933	343.4	65.6752
343.6	93.2581	343.6	78.5714	343.6	69.9785	343.6	65.4391
343.8	93.0745	343.8	78.5065	343.8	70.3813	343.8	65.5807
344	93.2057	344	78.4416	344	70.1665	344	65.4391
344.2	93.1794	344.2	78.6039	344.2	70.4887	344.2	65.4391
344.4	93.4155	344.4	78.3442	344.4	70.0591	344.4	65.5335
344.6	93.2319	344.6	78.7338	344.6	70.1933	344.6	65.4391
344.8	93.2581	344.8	78.4416	344.8	70.1665	344.8	65.4391
345	93.3631	345	78.4091	345	70.0859	345	65.4863
345.2	93.7828	345.2	78.6364	345.2	70.3276	345.2	65.3919
345.4	93.809	345.4	78.4091	345.4	70.2739	345.4	65.3919
345.6	93.468	345.6	78.5065	345.6	70.2471	345.6	65.4391
345.8	93.2057	345.8	78.3117	345.8	70.1128	345.8	65.3919
346	93.3893	346	78.5714	346	69.9785	346	65.2974
346.2	93.2844	346.2	78.3442	346.2	70.0322	346.2	65.2974
346.4	93.914	346.4	78.3766	346.4	69.9248	346.4	65.2974
346.6	93.5992	346.6	78.474	346.6	69.8711	346.6	65.2502
346.8	93.3368	346.8	78.3442	346.8	69.898	346.8	65.3919
347	93.468	347	78.4416	347	70.1128	347	65.2502
347.2	93.5992	347.2	78.0844	347.2	70.1933	347.2	65.2502
347.4	93.4942	347.4	78.3442	347.4	69.9248	347.4	65.2502
347.6	93.4418	347.6	78.3766	347.6	69.7905	347.6	65.1086
347.8	93.3106	347.8	78.3117	347.8	70.0591	347.8	65.1558
348	92.9958	348	78.4091	348	70.3007	348	65.203
348.2	93.1007	348.2	78.3442	348.2	70.0054	348.2	65.1558
348.4	93.1007	348.4	78.3766	348.4	70.0054	348.4	65.1558
348.6	93.3106	348.6	78.2143	348.6	70.0322	348.6	65.1558
348.8	93.3368	348.8	78.4416	348.8	69.8443	348.8	65.0614
349	93.3368	349	78.2792	349	69.9517	349	65.0614
349.2	93.3106	349.2	78.2468	349.2	69.9517	349.2	65.0614
349.4	93.3893	349.4	78.2792	349.4	69.898	349.4	65.0614
349.6	93.4155	349.6	78.3766	349.6	70.0054	349.6	65.1086
349.8	93.3106	349.8	78.4091	349.8	69.7368	349.8	64.9669
350	93.2844	350	78.3117	350	69.8443	350	65.0614
350.2	93.6516	350.2	78.6364	350.2	69.9785	350.2	65.0614
350.4	93.3893	350.4	78.2792	350.4	69.7905	350.4	64.9669
350.6	93.1794	350.6	78.3766	350.6	69.6831	350.6	64.9197
350.8	93.3631	350.8	78.2143	350.8	69.9248	350.8	64.9197
351	93.127	351	78.5065	351	69.8174	351	64.8725
351.2	93.4418	351.2	78.2468	351.2	69.6831	351.2	64.9197
351.4	93.4418	351.4	78.2792	351.4	69.7905	351.4	64.9197
351.6	93.2581	351.6	78.2792	351.6	69.71	351.6	64.8725
351.8	92.9958	351.8	78.3117	351.8	69.6831	351.8	64.8725
352	93.2057	352	78.474	352	69.71	352	64.8725
352.2	93.127	352.2	77.8571	352.2	69.71	352.2	64.8253
352.4	93.022	352.4	78.6039	352.4	69.6563	352.4	64.8253
352.6	92.8122	352.6	78.5714	352.6	69.4415	352.6	64.8725
352.8	92.9696	352.8	78.474	352.8	69.4415	352.8	64.8253
353	92.9171	353	78.0195	353	69.4683	353	64.7309
353.2	93.1007	353.2	78.2792	353.2	69.4146	353.2	64.7309
353.4	92.9171	353.4	78.2143	353.4	69.7637	353.4	64.7781
353.6	93.2319	353.6	78.0844	353.6	69.5489	353.6	64.6837
353.8	93.7566	353.8	78.1818	353.8	69.3609	353.8	64.6837
354	93.4418	354	78.2792	354	69.4415	354	64.6364
354.2	93.3631	354.2	78.052	354.2	69.4683	354.2	64.6364
354.4	93.3368	354.4	77.8571	354.4	69.3878	354.4	64.6364
354.6	93.127	354.6	78.2792	354.6	69.3072	354.6	64.6837
354.8	93.4155	354.8	78.0844	354.8	69.2803	354.8	64.6364
355	93.3368	355	78.052	355	69.2803	355	64.5892
355.2	93.6254	355.2	78.539	355.2	69.6294	355.2	64.6364
355.4	93.3631	355.4	78.7987	355.4	69.6563	355.4	64.5892
355.6	93.3368	355.6	78.4091	355.6	69.7637	355.6	64.542
355.8	93.2581	355.8	77.8896	355.8	69.5757	355.8	64.5892
356	93.2319	356	78.2143	356	69.3878	356	64.542
356.2	93.127	356.2	78.052	356.2	69.4146	356.2	64.542
356.4	93.1007	356.4	78.052	356.4	69.3072	356.4	64.5892
356.6	93.1794	356.6	77.9545	356.6	69.1998	356.6	64.4948
356.8	93.2581	356.8	77.9221	356.8	69.3878	356.8	64.4948
357	93.5467	357	78.1169	357	69.2266	357	64.4476
357.2	93.809	357.2	78.0195	357.2	69.0655	357.2	64.3532
357.4	93.8615	357.4	78.2143	357.4	69.2266	357.4	64.4476
357.6	93.127	357.6	77.9545	357.6	69.4415	357.6	64.4004
357.8	93.4155	357.8	78.2143	357.8	69.4683	357.8	64.3532
358	93.5467	358	78.0195	358	69.3878	358	64.4004
358.2	93.2581	358.2	77.987	358.2	69.2803	358.2	64.3059
358.4	93.1794	358.4	77.987	358.4	69.3609	358.4	64.3059
358.6	93.1007	358.6	77.6948	358.6	69.4952	358.6	64.3059
358.8	93.809	358.8	77.987	358.8	69.4415	358.8	64.3059
359	93.5205	359	78.1818	359	69.2535	359	64.3059
359.2	93.5729	359.2	78.1169	359.2	68.985	359.2	64.3059
359.4	93.2844	359.4	78.2143	359.4	69.0387	359.4	64.2115
359.6	93.2057	359.6	77.987	359.6	69.1192	359.6	64.2587
359.8	93.2844	359.8	77.9545	359.8	69.0655	359.8	64.2587
360	93.468	360	77.8247	360	69.1192	360	64.1643
360.2	93.468	360.2	78.052	360.2	69.0655	360.2	64.1643
360.4	93.5467	360.4	78.1493	360.4	69.0655	360.4	64.1643
360.6	93.5992	360.6	78.052	360.6	69.2535	360.6	64.1171
360.8	93.5205	360.8	78.4091	360.8	69.4415	360.8	64.1171
361	93.4418	361	78.052	361	69.2803	361	64.1643
361.2	93.6516	361.2	77.6623	361.2	69.1461	361.2	64.3532
361.4	93.1532	361.4	77.8896	361.4	68.985	361.4	64.1643
361.6	93.0745	361.6	77.6948	361.6	69.1461	361.6	64.0699
361.8	93.127	361.8	77.987	361.8	69.1461	361.8	64.1171
362	93.1794	362	77.8571	362	69.0924	362	64.1171
362.2	93.3368	362.2	78.052	362.2	69.0387	362.2	64.0227
362.4	92.8384	362.4	77.8571	362.4	69.2266	362.4	64.0699
362.6	92.9696	362.6	78.0844	362.6	69.0387	362.6	64.0699
362.8	93.2057	362.8	77.7597	362.8	69.0924	362.8	63.9755
363	93.2057	363	77.3377	363	69.0655	363	64.0227
363.2	93.0483	363.2	77.8896	363.2	68.9581	363.2	64.1171
363.4	93.0745	363.4	77.7922	363.4	68.9044	363.4	63.881
363.6	92.9958	363.6	77.6623	363.6	68.8775	363.6	64.0699
363.8	93.0483	363.8	77.8896	363.8	69.2266	363.8	63.9282
364	93.2057	364	77.7273	364	68.9313	364	63.881
364.2	93.4155	364.2	77.8896	364.2	68.9044	364.2	63.9282
364.4	93.0745	364.4	77.0779	364.4	68.8507	364.4	63.8338
364.6	93.4155	364.6	77.6623	364.6	68.8507	364.6	63.881
364.8	93.2319	364.8	77.3377	364.8	68.797	364.8	63.8338
365	93.4155	365	77.8247	365	68.8775	365	63.7394
365.2	93.2844	365.2	77.3052	365.2	68.985	365.2	63.7866
365.4	93.2581	365.4	77.7273	365.4	69.0924	365.4	63.7866
365.6	93.127	365.6	77.6623	365.6	68.8507	365.6	63.6922
365.8	92.9958	365.8	77.3701	365.8	68.8238	365.8	63.8338
366	93.1794	366	77.8571	366	68.7701	366	63.7394
366.2	93.4155	366.2	77.4351	366.2	68.8238	366.2	63.7394
366.4	93.4155	366.4	77.6948	366.4	68.7433	366.4	63.7394
366.6	93.2581	366.6	77.2727	366.6	68.8775	366.6	63.5977
366.8	93.2057	366.8	77.5325	366.8	68.6896	366.8	63.645
367	93.2581	367	77.4351	367	68.6359	367	63.6922
367.2	93.5729	367.2	77.6299	367.2	68.7701	367.2	63.7394
367.4	93.2844	367.4	77.2078	367.4	68.8507	367.4	63.5977
367.6	93.914	367.6	77.2403	367.6	68.985	367.6	63.5977
367.8	93.4155	367.8	78.052	367.8	68.8238	367.8	63.5505
368	93.4418	368	77.8896	368	68.6627	368	63.5977
368.2	93.3368	368.2	77.9221	368.2	68.5822	368.2	63.5033
368.4	93.4155	368.4	77.5649	368.4	68.6359	368.4	63.4561
368.6	93.5205	368.6	77.5974	368.6	68.797	368.6	63.5505
368.8	93.3631	368.8	77.6948	368.8	68.6627	368.8	63.5033
369	93.127	369	77.6623	369	68.609	369	63.4089
369.2	93.5729	369.2	77.6623	369.2	68.421	369.2	63.4089
369.4	93.5992	369.4	77.6299	369.4	68.609	369.4	63.4089
369.6	93.127	369.6	77.7273	369.6	68.7433	369.6	63.4089
369.8	93.1794	369.8	77.9545	369.8	68.797	369.8	63.3617
370	93.2844	370	77.7273	370	68.7701	370	63.3617
370.2	93.3893	370.2	77.6948	370.2	68.609	370.2	63.2672
370.4	93.3368	370.4	77.4351	370.4	68.5285	370.4	63.4089
370.6	93.2844	370.6	77.5	370.6	68.5285	370.6	63.3145
370.8	93.127	370.8	77.5325	370.8	68.4748	370.8	63.22
371	93.022	371	77.6623	371	68.5285	371	63.3145
371.2	93.022	371.2	77.1104	371.2	68.421	371.2	63.2672
371.4	92.9433	371.4	77.6299	371.4	68.3942	371.4	63.3145
371.6	93.022	371.6	77.4675	371.6	68.2599	371.6	63.1728
371.8	93.0745	371.8	77.6948	371.8	68.1794	371.8	63.22
372	93.2844	372	77.5	372	68.2599	372	63.22
372.2	93.4942	372.2	77.0779	372.2	68.3942	372.2	63.22
372.4	93.8877	372.4	77.3052	372.4	68.2868	372.4	63.1256
372.6	93.4155	372.6	77.5325	372.6	68.3405	372.6	63.1256
372.8	93.4155	372.8	77.8571	372.8	68.5016	372.8	63.0784
373	93.4155	373	77.6299	373	68.421	373	63.1256
373.2	93.2844	373.2	77.5974	373.2	68.3136	373.2	63.0312
373.4	93.2057	373.4	77.3052	373.4	68.4748	373.4	63.1728
373.6	93.4418	373.6	77.013	373.6	68.3942	373.6	63.0784
373.8	93.468	373.8	77.1753	373.8	68.3942	373.8	63.0784
374	93.1794	374	76.9805	374	68.3136	374	63.0784
374.2	93.1532	374.2	76.948	374.2	68.2331	374.2	62.9367
374.4	93.0745	374.4	77.0779	374.4	68.1794	374.4	62.984
374.6	92.9696	374.6	76.9156	374.6	68.072	374.6	63.0784
374.8	93.2057	374.8	77.1104	374.8	68.2062	374.8	62.984
375	93.2844	375	77.2727	375	68.2062	375	62.984
375.2	92.9958	375.2	77.1429	375.2	68.609	375.2	62.984
375.4	93.022	375.4	77.3377	375.4	68.421	375.4	62.8895
375.6	93.1794	375.6	77.4026	375.6	68.2062	375.6	62.9367
375.8	93.2844	375.8	77.2403	375.8	67.7497	375.8	62.8423
376	93.1794	376	76.9156	376	68.3942	376	62.7951
376.2	93.2057	376.2	76.8182	376.2	68.2868	376.2	62.8423
376.4	93.3893	376.4	77.1753	376.4	68.2062	376.4	62.7951
376.6	93.127	376.6	77.0779	376.6	68.3136	376.6	62.7951
376.8	93.2319	376.8	77.0455	376.8	68.3405	376.8	62.8895
377	92.7072	377	77.0779	377	68.0451	377	62.7951
377.2	92.7597	377.2	77.0455	377.2	68.1257	377.2	62.7007
377.4	93.2057	377.4	77.5649	377.4	68.0988	377.4	62.7951
377.6	92.8646	377.6	77.4026	377.6	68.3136	377.6	62.6534
377.8	93.1007	377.8	76.8507	377.8	68.1794	377.8	62.8423
378	92.8122	378	78.2792	378	68.2868	378	62.7479
378.2	92.7597	378.2	77.3377	378.2	68.0988	378.2	62.6534
378.4	93.1794	378.4	77.0779	378.4	68.0451	378.4	62.6062
378.6	92.9958	378.6	77.1429	378.6	68.0988	378.6	62.6534
378.8	93.022	378.8	77.0455	378.8	68.0988	378.8	62.559
379	93.0745	379	77.2403	379	68.2868	379	62.6534
379.2	93.2057	379.2	76.948	379.2	67.9914	379.2	62.559
379.4	93.0483	379.4	77.0779	379.4	68.0988	379.4	62.559
379.6	93.2581	379.6	77.1753	379.6	67.9108	379.6	62.6062
379.8	93.1794	379.8	77.0779	379.8	68.0183	379.8	62.559
380	93.0483	380	76.9156	380	68.0451	380	62.5118
380.2	92.9958	380.2	77.0455	380.2	67.9377	380.2	62.6062
380.4	93.1794	380.4	77.1753	380.4	67.9377	380.4	62.4646
380.6	93.1532	380.6	77.1104	380.6	67.8303	380.6	62.4646
380.8	93.1007	380.8	77.2403	380.8	67.8571	380.8	62.5118
381	92.9171	381	77.0779	381	67.5618	381	62.6534
381.2	93.2319	381.2	77.4351	381.2	67.5886	381.2	62.5118
381.4	93.7566	381.4	77.3377	381.4	67.5081	381.4	62.4646
381.6	93.022	381.6	77.1753	381.6	67.7229	381.6	62.4174
381.8	93.3893	381.8	77.3052	381.8	67.8571	381.8	62.4174
382	93.2844	382	77.0779	382	67.7229	382	62.2757
382.2	93.2057	382.2	77.1104	382.2	67.6692	382.2	62.3229
382.4	93.3368	382.4	77.3052	382.4	67.9108	382.4	62.3702
382.6	93.3368	382.6	76.9156	382.6	67.9377	382.6	62.2757
382.8	92.8646	382.8	76.5909	382.8	67.6692	382.8	62.3229
383	92.9433	383	77.0779	383	67.7497	383	62.3702
383.2	93.1532	383.2	77.7273	383.2	67.696	383.2	62.2285
383.4	93.3106	383.4	77.1753	383.4	67.7497	383.4	62.2285
383.6	92.7597	383.6	77.6948	383.6	67.8303	383.6	62.2285
383.8	92.681	383.8	77.3377	383.8	67.7497	383.8	62.1813
384	93.2319	384	76.8831	384	67.7766	384	62.2285
384.2	92.8384	384.2	76.8831	384.2	67.8303	384.2	62.1813
384.4	92.7597	384.4	76.7532	384.4	67.7229	384.4	62.1813
384.6	93.0483	384.6	76.526	384.6	67.6155	384.6	62.2285
384.8	93.1794	384.8	76.8182	384.8	67.696	384.8	62.1813
385	92.8384	385	76.6234	385	67.8303	385	62.0869
385.2	92.9171	385.2	76.6234	385.2	67.5886	385.2	62.1813
385.4	92.7859	385.4	76.4935	385.4	67.4544	385.4	62.0397
385.6	92.9171	385.6	76.8182	385.6	67.4275	385.6	62.1341
385.8	92.7335	385.8	76.526	385.8	67.5618	385.8	62.0869
386	92.8384	386	76.461	386	67.5618	386	62.0869
386.2	92.9171	386.2	76.3961	386.2	67.5349	386.2	62.2285
386.4	93.022	386.4	76.526	386.4	67.7229	386.4	61.9452
386.6	92.9171	386.6	76.6883	386.6	67.8571	386.6	62.0869
386.8	92.8909	386.8	76.526	386.8	67.5618	386.8	61.9924
387	92.5498	387	76.3312	387	67.5081	387	61.9924
387.2	92.8909	387.2	76.6234	387.2	67.4544	387.2	61.9452
387.4	93.3893	387.4	76.461	387.4	67.5618	387.4	61.898
387.6	92.8384	387.6	76.5909	387.6	67.8034	387.6	61.9452
387.8	92.5761	387.8	76.7857	387.8	67.5886	387.8	61.9452
388	92.5761	388	76.3961	388	67.6155	388	61.9452
388.2	93.0483	388.2	76.7857	388.2	67.4544	388.2	61.8508
388.4	92.9433	388.4	76.7857	388.4	67.8303	388.4	61.8508
388.6	92.6285	388.6	76.461	388.6	67.6423	388.6	61.8508
388.8	92.7597	388.8	76.526	388.8	67.4812	388.8	61.8036
389	92.8384	389	76.5909	389	67.5618	389	61.898
389.2	92.9171	389.2	76.3636	389.2	67.4544	389.2	61.7564
389.4	92.8909	389.4	76.4935	389.4	67.2664	389.4	61.8036
389.6	92.681	389.6	76.3636	389.6	67.2395	389.6	61.8036
389.8	92.7072	389.8	76.1688	389.8	67.3469	389.8	61.6619
390	93.0483	390	76.3961	390	67.4544	390	61.6619
390.2	92.8122	390.2	76.4935	390.2	67.4544	390.2	61.7564
390.4	92.5761	390.4	76.2013	390.4	67.4006	390.4	61.7092
390.6	92.3924	390.6	76.2662	390.6	67.3738	390.6	61.6619
390.8	92.3137	390.8	76.4935	390.8	67.2127	390.8	61.6147
391	92.2613	391	76.3636	391	67.3201	391	61.6147
391.2	92.4187	391.2	76.3312	391.2	66.9441	391.2	61.6147
391.4	92.8122	391.4	76.461	391.4	66.783	391.4	61.5675
391.6	92.8384	391.6	76.7532	391.6	66.8367	391.6	61.5203
391.8	92.6285	391.8	76.6883	391.8	67.2127	391.8	61.5203
392	92.4711	392	76.461	392	67.1858	392	61.5675
392.2	92.1826	392.2	76.6883	392.2	67.2664	392.2	61.5203
392.4	92.5236	392.4	76.526	392.4	67.0516	392.4	61.5675
392.6	92.6023	392.6	76.461	392.6	67.6155	392.6	61.4259
392.8	92.7335	392.8	76.526	392.8	66.8099	392.8	61.5203
393	92.7597	393	76.1688	393	66.6488	393	61.4259
393.2	92.8646	393.2	76.2013	393.2	67.0516	393.2	61.3787
393.4	92.9433	393.4	76.4286	393.4	67.0784	393.4	61.4259
393.6	92.3924	393.6	76.3961	393.6	66.9978	393.6	61.4259
393.8	92.5236	393.8	76.4286	393.8	66.8904	393.8	61.2842
394	92.6548	394	76.3961	394	66.971	394	61.4259
394.2	92.6285	394.2	76.3312	394.2	67.0784	394.2	61.4259
394.4	92.5236	394.4	76.526	394.4	67.2395	394.4	61.3314
394.6	92.5761	394.6	76.4286	394.6	67.2395	394.6	61.3787
394.8	92.4449	394.8	76.6234	394.8	66.971	394.8	61.3787
395	92.34	395	76.2013	395	67.3469	395	61.2842
395.2	92.681	395.2	76.1688	395.2	67.4275	395.2	61.3787
395.4	92.5236	395.4	76.3312	395.4	67.159	395.4	61.2842
395.6	92.6548	395.6	76.2662	395.6	67.2395	395.6	61.2842
395.8	92.6285	395.8	76.3636	395.8	67.1053	395.8	61.237
396	92.5761	396	76.3961	396	67.159	396	61.1426
396.2	92.4711	396.2	76.2662	396.2	67.0516	396.2	61.1898
396.4	92.8122	396.4	76.2987	396.4	66.9173	396.4	61.0954
396.6	92.3924	396.6	76.2662	396.6	67.0784	396.6	61.0954
396.8	92.4449	396.8	76.2013	396.8	66.8099	396.8	61.237
397	92.2088	397	76.2338	397	66.8904	397	61.1426
397.2	92.6285	397.2	76.3312	397.2	66.8904	397.2	61.1898
397.4	92.5498	397.4	76.2013	397.4	67.0516	397.4	61.0954
397.6	92.4711	397.6	76.3312	397.6	67.159	397.6	61.0482
397.8	92.2613	397.8	76.039	397.8	67.3469	397.8	61.0482
398	92.4974	398	76.2338	398	66.9173	398	61.0954
398.2	92.2613	398.2	76.461	398.2	66.7025	398.2	60.9537
398.4	92.5498	398.4	76.1039	398.4	66.7562	398.4	60.9537
398.6	92.681	398.6	76.1039	398.6	66.8367	398.6	61.0009
398.8	92.4711	398.8	76.3636	398.8	66.783	398.8	60.9537
399	92.7335	399	76.0065	399	66.9441	399	60.9537
399.2	92.5761	399.2	76.0714	399.2	67.0516	399.2	60.9065
[truncated: 8,005 more rows]

## Sheet: Fig.3a
Pt 4f XPS spectra
HEA SNWs/C								HEA NPs/C
B.E.(eV)	Raw Intensity	Peak Sum	Background	Peak 1	Peak 2	Peak 3	Peak 4	B.E.(eV)	Raw Intensity	Peak Sum	Background	Peak 1	Peak 2	Peak 3	Peak 4
80.08	20027.7	19875.7	15229.5	15354.3	15372.1	16185.4	18652.5	80.08	20102.1	18959.4	14315.9	14352	14398.5	15039.3	18117.3
79.98	21138.4	20040.2	15182	15309.7	15328.3	16175.9	18772.3	79.98	19465.3	19132.2	14275.8	14312.7	14360.5	15027.3	18259.1
79.88	21138	20214.7	15134.5	15265.3	15284.7	16168.6	18899.6	79.88	19734.9	19313.8	14235.6	14273.4	14322.5	15017	18407.8
79.78	21194.6	20399.5	15087	15221	15241.2	16163.9	19034.5	79.78	20040.6	19504	14195.5	14234.2	14284.7	15008.4	18563.3
79.68	21250.5	20594.7	15039.5	15176.8	15197.8	16161.8	19176.7	79.68	20040.1	19702.8	14155.4	14195	14246.9	15001.8	18725.3
79.58	21224.2	20800.4	14992	15132.7	15154.7	16162.6	19326.4	79.58	20025.8	19909.9	14115.3	14155.9	14209.2	14997.2	18893.4
79.48	21047.7	21016.8	14944.5	15088.7	15111.7	16166.6	19483.2	79.48	20193.1	20124.9	14075.2	14116.8	14171.7	14994.9	19067.1
79.38	21693.4	21243.8	14897	15044.9	15068.9	16174	19646.8	79.38	20155.7	20347.6	14035.1	14077.7	14134.2	14995.1	19245.7
79.28	21496.4	21481.3	14849.5	15001.2	15026.3	16185.2	19817	79.28	20505.4	20577.2	13995	14038.7	14096.8	14998	19428.5
79.18	22396.3	21729.3	14802	14957.7	14984	16200.4	19993.1	79.18	20245.4	20813	13954.8	13999.7	14059.6	15003.8	19614.4
79.08	21934.1	21987.4	14754.5	14914.3	14941.8	16220.1	20174.5	79.08	20553.7	21054.1	13914.7	13960.8	14022.5	15012.8	19802.2
78.98	22054.2	22255.2	14706.9	14871.1	14899.9	16244.7	20360.3	78.98	21090.4	21299.5	13874.6	13921.9	13985.5	15025.3	19990.7
78.88	22402.2	22532.3	14659.4	14828.1	14858.2	16274.7	20549.5	78.88	21007	21548	13834.5	13883	13948.6	15041.6	20178.1
78.78	22614	22818	14611.9	14785.3	14816.9	16310.6	20741	78.78	21264.6	21798	13794.4	13844.2	13911.9	15062.2	20362.8
78.68	22917.5	23111.5	14564.4	14742.6	14775.8	16353	20933.3	78.68	21409	22047.9	13754.3	13805.5	13875.4	15087.3	20542.5
78.58	23132.2	23411.8	14516.9	14700.2	14735	16402.7	21124.7	78.58	21497.7	22296.1	13714.1	13766.8	13839	15117.6	20715.2
78.48	22541.6	23717.9	14469.4	14658	14694.5	16460.3	21313.3	78.48	22110.8	22540.6	13674	13728.2	13802.8	15153.5	20878.3
78.38	22909.8	24028.5	14421.9	14616	14654.4	16526.8	21497	78.38	21869.7	22779.6	13633.9	13689.6	13766.8	15195.6	21029.4
78.28	23429.5	24342.4	14374.4	14574.3	14614.6	16603.3	21673.4	78.28	22692.1	23011.1	13593.8	13651.1	13730.9	15244.7	21165.8
78.18	23571.3	24658.2	14326.9	14532.8	14575.3	16690.8	21840	78.18	22936.1	23233.3	13553.7	13612.7	13695.3	15301.5	21284.8
78.08	24043.5	24974.7	14279.4	14491.6	14536.4	16790.7	21994.2	78.08	22686.9	23444.5	13513.6	13574.4	13659.9	15366.9	21384
77.98	24584.7	25290.6	14231.9	14450.7	14497.9	16904.5	22133.1	77.98	22917	23643.6	13473.5	13536.1	13624.8	15442	21461
77.88	24731.5	25605.2	14184.4	14410.1	14459.9	17034.3	22254	77.88	23191.5	23829.5	13433.3	13498	13589.9	15528	21513.7
77.78	25027.4	25918.1	14136.9	14369.9	14422.4	17182.2	22354.2	77.78	23232.3	24002	13393.2	13459.9	13555.2	15626.3	21540.3
77.68	25452.8	26229.3	14089.4	14330	14385.4	17350.9	22431.2	77.68	24253.6	24161.6	13353.1	13421.9	13520.9	15738.5	21539.6
77.58	26048.4	26540.2	14041.8	14290.4	14349.1	17543.6	22482.6	77.58	23705.2	24309.3	13313	13384	13486.9	15866.7	21510.7
77.48	26413.8	26852.9	13994.3	14251.3	14313.4	17764.5	22506.8	77.48	24559.9	24447.4	13272.9	13346.2	13453.2	16013.1	21453.5
77.38	26720	27171.3	13946.8	14212.6	14278.3	18018.6	22502.2	77.38	24644.8	24579.2	13232.8	13308.6	13419.9	16180.8	21368.2
77.28	27640.7	27500.9	13899.3	14174.4	14244.1	18312.4	22468	77.28	25176.1	24709.1	13192.6	13271.1	13386.9	16373.2	21255.9
77.18	27967.2	27849.5	13851.8	14136.6	14210.6	18653.7	22404	77.18	26254	24843.1	13152.5	13233.7	13354.4	16594.8	21117.8
77.08	29075.3	28227.8	13804.3	14099.4	14178	19052.8	22310.5	77.08	26281.6	24988.8	13112.4	13196.4	13322.3	16851.4	20955.8
76.98	29020.5	28649.2	13756.8	14062.8	14146.3	19522.1	22188.4	76.98	25737.1	25155.5	13072.3	13159.3	13290.7	17150.3	20772.1
76.88	29144.5	29130.9	13709.3	14026.8	14115.7	20077.2	22039.1	76.88	26799.7	25355.2	13032.2	13122.4	13259.7	17500.7	20569
76.78	30716.7	29693.6	13661.8	13991.4	14086.2	20736.8	21864.6	76.78	27111.6	25602.1	12992.1	13085.7	13229.2	17914.4	20349.1
76.68	31678.4	30362.2	13614.3	13956.7	14057.9	21523.4	21667.1	76.68	27113.5	25914	12952	13049.1	13199.3	18406.4	20115.1
76.58	32479.4	31165.3	13566.8	13922.8	14030.9	22462.8	21449.1	76.58	27569.7	26312.1	12911.8	13012.8	13170.1	18995.2	19869.5
76.48	34075.6	32135.4	13519.3	13889.7	14005.3	23584.7	21213.5	76.48	28632	26821.5	12871.7	12976.6	13141.7	19703.4	19615
76.38	35559.7	33308.1	13471.8	13857.5	13981.4	24921.7	20962.8	76.38	29211	27471.8	12831.6	12940.7	13114	20558	19353.8
76.28	36823.5	34720.5	13424.3	13826.3	13959.1	26507.8	20700	76.28	30916.1	28296.2	12791.5	12905.1	13087.2	21590.1	19088.2
76.18	37975.2	36410.4	13376.8	13796.1	13938.8	28378	20427.7	76.18	31663.6	29331.8	12751.4	12869.8	13061.4	22834.6	18820.2
76.08	40301.6	38413.8	13329.2	13767.1	13920.6	30565.5	20148.3	76.08	32040.4	30618.1	12711.3	12834.7	13036.6	24329	18551.5
75.98	42169	40761.2	13281.7	13739.3	13904.8	33098	19864.3	75.98	32402.8	32195.3	12671.1	12800	13013	26112	18283.7
75.88	44408.7	43473.2	13234.2	13712.9	13891.5	35993.8	19577.8	75.88	35177.1	34101.9	12631	12765.7	12990.7	28220.5	18018.2
75.78	47666.2	46552.1	13186.7	13687.9	13881	39252.8	19290.5	75.78	37848.9	36370.1	12590.9	12731.7	12969.7	30685.4	17756
75.68	50469.7	49971.4	13139.2	13664.6	13873.8	42846.5	19004.2	75.68	39738.1	39020.6	12550.8	12698.2	12950.3	33526.4	17498.1
75.58	53809.8	53658.4	13091.7	13643	13870.1	46700.2	18720.2	75.58	41811.7	42052.3	12510.7	12665.2	12932.6	36741.3	17245.3
75.48	56902.5	57473.5	13044.2	13623.5	13870.4	50672.5	18439.8	75.48	44811.7	45427.6	12470.6	12632.7	12916.9	40291.6	16998.2
75.38	60060.4	61190.1	12996.7	13606.1	13875.1	54535.1	18163.9	75.38	48080.8	49050.1	12430.5	12600.7	12903.3	44080.2	16757.2
75.28	62258.8	64488.9	12949.2	13591.1	13885	57967	17893.4	75.28	51093	52737.2	12390.3	12569.4	12892.1	47923.8	16522.9
75.18	64856.3	66990.4	12901.7	13578.7	13900.5	60587.4	17628.9	75.18	54401.5	56199.6	12350.2	12538.8	12883.5	51532.7	16295.3
75.08	67862.7	68333.9	12854.2	13569.3	13922.4	62033.8	17371	75.08	57906.4	59048.9	12310.1	12508.9	12878	54517.5	16074.8
74.98	68769.6	68289	12806.7	13563.2	13951.8	62074.2	17119.9	74.98	61083	60862.3	12270	12479.9	12876	56455.1	15861.3
74.88	67488.1	66842.9	12759.2	13560.7	13989.6	60694.1	16876	74.88	62966.4	61308	12229.9	12451.9	12877.9	57013	15655
74.78	66498.3	64206.8	12711.6	13562.4	14037.1	58102.8	16639.5	74.78	63403.9	60277.2	12189.8	12424.9	12884.2	56081.6	15455.7
74.68	62999.7	60735.7	12664.1	13568.7	14095.9	54653.1	16410.4	74.68	61176.8	57932.4	12149.6	12399.1	12895.9	53822.8	15263.6
74.58	59315.5	56816.1	12616.6	13580.2	14167.8	50729.1	16188.9	74.58	59097.8	54636.8	12109.5	12374.6	12913.7	50598.7	15078.4
74.48	54286.9	52781.5	12569.1	13597.7	14255.2	46661.1	15974.9	74.48	53227.4	50816.7	12069.4	12351.7	12939.1	46834.2	14900
74.38	49928.4	48875.1	12521.6	13621.9	14361.1	42688.7	15768.2	74.38	48275.4	46846.1	12029.3	12330.5	12973.7	42901.5	14728.3
74.28	45648.6	45253.3	12474.1	13653.8	14489.5	38963.5	15568.9	74.28	42959.6	42995.8	11989.2	12311.2	13020.1	39069	14563.1
74.18	40997.2	42003.5	12426.6	13694.5	14645.3	35566.7	15376.8	74.18	39480.7	39432.8	11949.1	12294.2	13081.6	35500	14404.1
74.08	38392.8	39166.9	12379.1	13745.4	14835.4	32531.8	15191.7	74.08	34546.5	36245.4	11908.9	12279.7	13163.2	32278	14251.3
73.98	35413.3	36756.4	12331.6	13808	15068.7	29861	15013.4	73.98	32391.4	33470.5	11868.8	12268.1	13271.8	29432.7	14104.4
73.88	32848.8	34769	12284.1	13884.4	15357.2	27538	14841.7	73.88	30612.5	31114.2	11828.7	12259.9	13416.6	26960.7	13963.1
73.78	32261.7	33195.5	12236.6	13976.7	15716	25536.1	14676.5	73.78	29197.9	29167.2	11788.6	12255.6	13610	24840	13827.3
73.68	31780	32025.1	12189.1	14087.9	16164.6	23822.5	14517.4	73.68	28302.2	27612.9	11748.5	12256	13868.1	23037.5	13696.6
73.58	31684.5	31250.2	12141.6	14221.4	16727	22362.4	14364.2	73.58	27043.4	26434.2	11708.4	12261.8	14210.6	21515.9	13571
73.48	31575.9	30868.7	12094.1	14381.6	17431.3	21121.2	14216.8	73.48	26746.6	25616.7	11668.2	12273.9	14660.8	20236.6	13450
73.38	31984.8	30885	12046.6	14573.9	18309.8	20066.2	14074.7	73.38	26451.4	25150	11628.1	12293.8	15244.6	19162.4	13333.6
73.28	32671.3	31310.3	11999	14805.2	19396.6	19167.7	13937.9	73.28	27024.7	25028.4	11588	12322.9	15988.9	18259.2	13221.4
73.18	33106.1	32161.2	11951.5	15084.7	20726.1	18399	13806.1	73.18	27212.9	25248.4	11547.9	12363.5	16918.7	17496.7	13113.3
73.08	34402.1	33457.1	11904	15424.6	22328.4	17737.3	13679	73.08	27775.3	25807.3	11507.8	12418.6	18054.3	16848.7	13009
72.98	35913.3	35215.1	11856.5	15842.1	24222.9	17163.5	13556.3	72.98	28427.9	26699.4	11467.7	12493.4	19407.2	16293.5	12908.3
72.88	37372.6	37442	11809	16362	26407.7	16661.6	13437.9	72.88	29518.6	27913.7	11427.6	12596.8	20975.2	15813.3	12811
72.78	39523.5	40118.8	11761.5	17020.7	28840.3	16218.8	13323.5	72.78	30440	29431.7	11387.4	12745.3	22737.9	15393.9	12717
72.68	42525.7	43179.3	11714	17872.1	31411.6	15824.8	13212.9	72.68	32037.7	31228.9	11347.3	12969.8	24651.1	15023.9	12626
72.58	45595.7	46484	11666.5	18993.5	33912.9	15471.3	13105.8	72.58	33364.8	33276.9	11307.2	13325.8	26640.4	14694.6	12537.8
72.48	47734.1	49814.2	11619	20492	36025.4	15151.6	13002.1	72.48	35846.3	35549.3	11267.1	13906.3	28593	14399	12452.3
72.38	49845	52924.8	11571.5	22506.8	37370.2	14860.7	12901.6	72.38	37957.7	38029.1	11227	14854.6	30354.5	14131.6	12369.3
72.28	55287.5	55673.4	11524	25204.8	37642.1	14594.3	12804	72.28	41081.6	40719.7	11186.9	16367.4	31736	13888.2	12288.6
72.18	59032.1	58160.4	11476.5	28767.3	36764.3	14349.1	12709.3	72.18	43729.4	43662.3	11146.8	18679.2	32547.8	13665.4	12210.1
72.08	62899.7	60742.2	11429	33358.4	34931.5	14122.2	12617.1	72.08	48006.4	46945.9	11106.6	22016.2	32655.5	13460.4	12133.7
71.98	67694.5	63863.4	11381.5	39066.3	32502.7	13911.5	12527.4	71.98	51845.1	50683.9	11066.5	26519.2	32034.2	13270.9	12059.1
71.88	70259	67776.5	11334	45782	29841.5	13714.9	12439.9	71.88	56581.9	54930.4	11026.4	32149.1	30779.2	13094.9	11986.4
71.78	72622.1	72215	11286.5	52970.1	27218.6	13531	12354.6	71.78	60090.6	59548.9	10986.3	38595.7	29065.8	12931	11915.3
71.68	74049.1	76098	11238.9	59391	24794.2	13358.3	12271.3	71.68	64750.8	64090.6	10946.2	45217	27088.6	12777.6	11845.8
71.58	73384.7	77625.6	11191.4	63171	22643.5	13195.7	12189.8	71.58	66311.7	67730.9	10906	51019.7	25017.9	12633.8	11777.8
71.48	71226.3	75304.3	11143.9	62796.6	20787.4	13042	12110.1	71.48	68403.4	69362.2	10865.9	54767.5	22983.1	12498.4	11711.1
71.38	68483	69264.9	11096.4	58409.2	19216.5	12896.4	12032	71.38	66338.3	68021.2	10825.8	55409.6	21073	12370.5	11645.7
71.28	63263.8	61143.5	11048.9	51670.9	17905.8	12758.1	11955.4	71.28	63524	63548	10785.7	52730.9	19343.3	12249.4	11581.4
71.18	56528.7	52724.1	11001.4	44399.1	16822.4	12626.5	11880.3	71.18	56020.9	56757	10745.6	47517.9	17823.1	12134.5	11518.3
71.08	48937	45095.2	10953.9	37717.8	15931.8	12500.8	11806.5	71.08	49006.8	48891.9	10705.5	41006	16521	12025.1	11456.2
70.98	41777.2	38675.5	10906.4	32079.9	15200.4	12380.5	11733.9	70.98	41604.9	41062.7	10665.4	34312.3	15430.6	11920.7	11395.1
70.88	35939.1	33502.6	10858.9	27554	14597.6	12265.2	11662.4	70.88	34043.4	34035.4	10625.2	28220.7	14534.7	11820.8	11335
70.78	30673.4	29445.4	10811.4	24035.7	14097.3	12154.5	11592.1	70.78	28777	28223.9	10585.1	23168.9	13809.7	11725	11275.6
70.68	25826.9	26311.5	10763.9	21355.1	13677.4	12047.8	11522.7	70.68	24701.7	23738.5	10545	19294.3	13229.1	11633	11217.1
70.58	23134.3	23902.6	10716.4	19331.8	13320.6	11944.9	11454.4	70.58	20997.5	20472	10504.9	16516.6	12766.2	11544.5	11159.4
70.48	20053.4	22041	10668.9	17802.1	13013	11845.5	11386.9	70.48	18449.7	18196.8	10464.8	14633.1	12396.7	11459	11102.3
70.38	18181.6	20581.4	10621.4	16631.5	12744.4	11749.3	11320.2	70.38	16534.9	16652.8	10424.7	13405.1	12099.3	11376.5	11045.9
70.28	16784.9	19413.4	10573.9	15717.9	12506.7	11656.1	11254.3	70.28	15302.6	15607.2	10384.5	12617.6	11856.5	11296.5	10990.2
70.18	16222.3	18457.3	10526.3	14987.6	12294	11565.5	11189.2	70.18	14004.2	14880.6	10344.4	12105.4	11654.5	11219	10935
70.08	15187.9	17657.3	10478.8	14389.8	12101.8	11477.4	11124.8	70.08	13557.7	14350.6	10304.3	11756.5	11482.8	11143.8	10880.4
69.98	14844.4	16975.6	10431.3	13890.1	11926.7	11391.7	11061	69.98	12948	13940.2	10264.2	11502.1	11333.7	11070.6	10826.4
69.88	14333.6	16385.5	10383.8	13465.1	11766	11308.1	10997.9	69.88	12780.1	13604.5	10224.1	11303.1	11201.5	10999.3	10772.8
69.78	13737.9	15868.7	10336.3	13098.4	11617.5	11226.4	10935.3	69.78	12173.4	13317.9	10184	11138	11082.3	10929.8	10719.8
69.68	13555.5	15411.4	10288.8	12778.4	11479.5	11146.6	10873.3	69.68	11797.6	13066.2	10143.9	10995.5	10973.3	10861.9	10667.1
69.58	13462.8	15003.4	10241.3	12496.2	11350.7	11068.5	10811.8	69.58	12174.8	12841	10103.7	10869.4	10872.3	10795.5	10615
69.48	13477.8	14636.6	10193.8	12245.3	11229.8	10992.1	10750.8	69.48	11551.7	12636.7	10063.6	10755.8	10778.1	10730.5	10563.2
69.38	13078.5	14304.6	10146.3	12020.3	11115.8	10917.1	10690.3	69.38	10963.7	12449.8	10023.5	10652.2	10689.5	10666.8	10511.8
69.28	12880	14002.4	10098.8	11817.1	11008	10843.5	10630.2	69.28	10827.7	12277.6	9983.39	10556.9	10605.7	10604.4	10460.8
69.18	12847.8	13725.7	10051.3	11632.3	10905.5	10771.1	10570.6	69.18	10977.8	12117.9	9943.27	10468.4	10526	10543	10410.2
69.08	12781.9	13471.1	10003.8	11463.1	10807.8	10700	10511.4	69.08	10765.1	11969	9903.16	10385.8	10450	10482.8	10359.9
68.98	12918.9	13235.5	9956.26	11307.3	10714.4	10630.1	10452.6	68.98	10651.7	11829.5	9863.04	10308.1	10377.1	10423.5	10309.9
68.88	12636.9	13016.7	9908.75	11163	10624.7	10561.2	10394.1	68.88	10706.6	11698.2	9822.93	10234.5	10307	10365.2	10260.3
68.78	12800.9	12812.6	9861.24	11028.7	10538.4	10493.3	10336	68.78	10466.2	11574.3	9782.81	10164.6	10239.5	10307.7	10210.9
68.68	12811.3	12621.5	9813.74	10903	10455.2	10426.3	10278.3	68.68	10802.9	11456.7	9742.7	10097.7	10174.2	10251.1	10161.8
68.58	12417.6	12441.8	9766.23	10784.8	10374.6	10360.2	10220.8	68.58	10944.9	11345	9702.58	10033.6	10110.9	10195.2	10113
68.48	12529.8	12272.3	9718.72	10673.2	10296.6	10295	10163.7	68.48	10513.4	11238.3	9662.47	9971.76	10049.4	10140	10064.5
68.38	12284	12112	9671.22	10567.5	10220.8	10230.5	10106.9	68.38	10677.1	11136.2	9622.35	9912	9989.48	10085.6	10016.2
68.28	12099.7	11959.8	9623.71	10466.9	10147	10166.7	10050.3	68.28	10645.7	11038.3	9582.23	9854.04	9931.05	10031.7	9968.17
68.18	11928.1	11815	9576.2	10370.9	10075	10103.7	9994.06	68.18	10298.7	10944.1	9542.12	9797.67	9873.95	9978.46	9920.36
68.08	11864.5	11676.8	9528.7	10278.9	10004.6	10041.3	9938.06	68.08	10953.9	10853.3	9502	9742.71	9818.05	9925.77	9872.78
67.98	11349.6	11544.6	9481.19	10190.5	9935.84	9979.51	9882.31	67.98	10434.7	10765.6	9461.89	9689	9763.23	9873.62	9825.41

## Sheet: Fig.3b
Ru 3p XPS spectra
HEA SNWs/C								HEA NPs/C
B.E.(eV)	Raw Intensity	Peak Sum	Background	Peak 1	Peak 2	Peak 3	Peak 4	B.E.(eV)	Raw Intensity	Peak Sum	Background	Peak 1	Peak 2	Peak 3	Peak 4
495.08	55979.7	55824.1	55824.1	55824.1	55824.1	55824.1	55824.1	495.08	54908.7	55246.9	55246.9	55246.9	55247	55246.9	55247
494.98	55589.2	55704.4	55704.4	55704.4	55704.4	55704.4	55704.4	494.98	55017.5	55139.5	55139.5	55139.5	55139.6	55139.5	55139.6
494.88	55332.9	55490.3	55490.3	55490.3	55490.4	55490.3	55490.4	494.88	54957.5	55021.7	55021.7	55021.7	55021.8	55021.7	55021.8
494.78	55258.6	55358.4	55358.4	55358.4	55358.5	55358.4	55358.5	494.78	55044.4	54917.8	54917.8	54917.8	54918	54917.8	54918
494.68	55291.3	55294.3	55294.3	55294.3	55294.4	55294.3	55294.4	494.68	54899.6	54862.1	54862.1	54862.1	54862.3	54862.1	54862.3
494.58	55320	55259.6	55259.6	55259.6	55259.7	55259.6	55259.7	494.58	54669.8	54814.1	54814.1	54814.1	54814.5	54814.1	54814.5
494.48	55268.8	55248.4	55248.4	55248.4	55248.5	55248.4	55248.5	494.48	54739	54749.5	54749.5	54749.5	54749.9	54749.5	54749.9
494.38	55159.4	55246.7	55246.7	55246.7	55246.9	55246.7	55246.9	494.38	54717.9	54685.9	54685.9	54685.9	54686.4	54685.9	54686.4
494.28	55202.4	55240.7	55240.7	55240.7	55240.9	55240.7	55240.9	494.28	54721	54667.6	54667.6	54667.6	54668.2	54667.6	54668.2
494.18	55373.4	55227.7	55227.7	55227.7	55228	55227.7	55228	494.18	54581.9	54658.5	54658.5	54658.5	54659.3	54658.5	54659.3
494.08	55448.6	55202.8	55202.8	55202.8	55203.2	55202.8	55203.2	494.08	54578.2	54658.1	54658.2	54658.1	54659.2	54658.1	54659.2
493.98	55493	55163.3	55163.3	55163.3	55163.8	55163.3	55163.8	493.98	54693.7	54657.7	54657.7	54657.7	54659	54657.7	54659
493.88	55404.7	55116.2	55116.2	55116.2	55116.8	55116.2	55116.8	493.88	54823.8	54657.1	54657.1	54657.1	54658.7	54657.1	54658.7
493.78	55208.7	55072.6	55072.6	55072.6	55073.4	55072.6	55073.4	493.78	54839.6	54656.3	54656.3	54656.3	54658.3	54656.3	54658.4
493.68	55069.7	55037.7	55037.7	55037.7	55038.7	55037.7	55038.7	493.68	54817.6	54655.5	54655.5	54655.5	54658	54655.5	54658
493.58	55030.4	55015.9	55015.9	55015.9	55017.1	55015.9	55017.1	493.58	54590.2	54654.7	54654.7	54654.7	54657.8	54654.7	54657.8
493.48	55004.6	55005.9	55005.9	55005.9	55007.4	55005.9	55007.4	493.48	54788.4	54653.7	54653.7	54653.7	54657.6	54653.7	54657.6
493.38	55000.9	54999.7	54999.7	54999.7	55001.6	54999.7	55001.6	493.38	54872.4	54652.6	54652.6	54652.6	54657.4	54652.6	54657.4
493.28	55067	54991.5	54991.5	54991.5	54993.9	54991.5	54993.9	493.28	55025	54651.4	54651.4	54651.4	54657.2	54651.4	54657.2
493.18	55092.6	54984.1	54984.1	54984.1	54987	54984.1	54987	493.18	55021.1	54649.6	54649.7	54649.6	54656.7	54649.6	54656.8
493.08	54974	54980	54980	54980	54983.6	54980	54983.6	493.08	55109.2	54647.6	54647.7	54647.6	54656.3	54647.6	54656.3
492.98	54886	54978.6	54978.6	54978.6	54983	54978.6	54983	492.98	55105.7	54645.4	54645.5	54645.4	54656	54645.4	54656
492.88	54916.1	54978.4	54978.4	54978.4	54983.9	54978.4	54983.9	492.88	55099	54643.4	54643.4	54643.4	54656.2	54643.4	54656.2
492.78	55024.2	54978.1	54978.2	54978.1	54984.8	54978.1	54984.9	492.78	54846.1	54641.5	54641.5	54641.5	54657	54641.5	54657.1
492.68	55225.8	54977.6	54977.6	54977.6	54985.7	54977.6	54985.7	492.68	54770.9	54639.8	54639.9	54639.8	54658.6	54639.8	54658.7
492.58	55469.5	54976.5	54976.5	54976.5	54986.5	54976.5	54986.5	492.58	54816.1	54638.4	54638.5	54638.4	54661	54638.4	54661
492.48	55598.5	54975.1	54975.1	54975.1	54987.1	54975.1	54987.2	492.48	54877.1	54637.2	54637.3	54637.2	54664.3	54637.2	54664.4
492.38	55554.3	54973.3	54973.4	54973.3	54987.9	54973.3	54988	492.38	54794.7	54636	54636.2	54636	54668.4	54636	54668.6
492.28	55431.7	54971.6	54971.6	54971.6	54989.2	54971.6	54989.2	492.28	54760.9	54635	54635.2	54635	54673.6	54635	54673.8
492.18	55275.8	54970	54970	54970	54991.2	54970	54991.2	492.18	54684.8	54633.9	54634.2	54633.9	54679.9	54633.9	54680.2
492.08	55195.5	54968.7	54968.7	54968.7	54994.1	54968.7	54994.1	492.08	54734.7	54632.8	54633.2	54632.8	54687.4	54632.8	54687.7
491.98	55173.2	54967.5	54967.6	54967.5	54997.9	54967.5	54998	491.98	54970.3	54631.5	54631.9	54631.5	54696	54631.5	54696.4
491.88	55235.6	54966.5	54966.6	54966.5	55002.7	54966.5	55002.8	491.88	55073.9	54629.9	54630.4	54629.9	54705.9	54629.9	54706.4
491.78	55330.4	54965.3	54965.5	54965.3	55008.4	54965.3	55008.5	491.78	55078.2	54628	54628.7	54628	54717.4	54628	54718.1
491.68	55372.5	54964.1	54964.2	54964.1	55015.1	54964.1	55015.3	491.68	54940.2	54625.8	54626.7	54625.8	54730.6	54625.8	54731.4
491.58	55371	54962.7	54962.9	54962.7	55023	54962.7	55023.2	491.58	55094.1	54623.4	54624.4	54623.4	54745.8	54623.4	54746.9
491.48	55373.7	54961.2	54961.5	54961.2	55032.3	54961.2	55032.5	491.48	55296	54620.6	54622	54620.6	54763.3	54620.6	54764.6
491.38	55405.8	54959.6	54960	54959.6	55043.1	54959.6	55043.5	491.38	55375.6	54617.5	54619.2	54617.5	54783.2	54617.5	54784.9
491.28	55451.2	54958	54958.4	54958	55055.8	54958	55056.2	491.28	55496.7	54614.1	54616.2	54614.1	54805.9	54614.1	54808.1
491.18	55442.8	54956.3	54956.9	54956.3	55070.5	54956.3	55071.1	491.18	55358.3	54610.3	54613	54610.3	54831.8	54610.3	54834.5
491.08	55424.5	54954.6	54955.3	54954.6	55087.6	54954.6	55088.3	491.08	55395.9	54606.4	54609.8	54606.4	54861.3	54606.4	54864.7
490.98	55355	54953.1	54954	54953.1	55107.4	54953.1	55108.3	490.98	55474.2	54602.4	54606.6	54602.4	54894.9	54602.4	54899
490.88	55193.7	54951.8	54952.9	54951.8	55130.4	54951.8	55131.5	490.88	55483.5	54598.3	54603.5	54598.3	54932.8	54598.3	54938
490.78	55072	54950.8	54952.1	54950.8	55156.8	54950.8	55158.2	490.78	55515.3	54594.1	54600.5	54594.1	54975.5	54594.1	54981.8
490.68	55015.1	54949.9	54951.7	54949.9	55186.9	54949.9	55188.6	490.68	55542.2	54589.6	54597.4	54589.6	55023	54589.6	55030.8
490.58	55070.6	54949.2	54951.3	54949.2	55220.8	54949.2	55223	490.58	55740.6	54584.7	54594.4	54584.7	55075.6	54584.7	55085.3
490.48	55290.6	54948.1	54950.8	54948.1	55258.6	54948.1	55261.2	490.48	55826.9	54579.6	54591.5	54579.6	55133.9	54579.6	55145.8
490.38	55621.1	54946.5	54949.9	54946.5	55300.2	54946.5	55303.5	490.38	55795.6	54574	54588.6	54574	55197.8	54574	55212.4
490.28	55899.5	54944.3	54948.4	54944.3	55345.9	54944.3	55350	490.28	55935.5	54568.2	54586	54568.2	55267.9	54568.2	55285.6
490.18	56047.4	54941.4	54946.5	54941.4	55396	54941.4	55401.1	490.18	55811.7	54562.3	54583.9	54562.3	55344.3	54562.3	55365.9
490.08	56078	54938	54944.3	54938	55450.8	54938	55457.2	490.08	55853.6	54556.3	54582.5	54556.3	55427.3	54556.3	55453.5
489.98	56060.2	54934.3	54942.1	54934.3	55511	54934.3	55518.8	489.98	55988.1	54549.9	54581.6	54549.9	55516.7	54549.9	55548.4
489.88	55986.9	54930.6	54940.1	54930.6	55576.9	54930.6	55586.4	489.88	56131.4	54543.2	54581.5	54543.2	55612.6	54543.2	55650.8
489.78	55917.7	54927	54938.6	54927	55648.9	54927	55660.5	489.78	56233.1	54536.2	54582.1	54536.2	55714.6	54536.2	55760.5
489.68	55900	54923.5	54937.7	54923.5	55726.9	54923.5	55741.1	489.68	56257.7	54528.6	54583.7	54528.6	55822.4	54528.6	55877.5
489.58	55907.3	54920.1	54937.3	54920.1	55811.1	54920.1	55828.3	489.58	56378.4	54520.8	54586.7	54520.8	55935.9	54520.8	56001.8
489.48	55935.6	54916.6	54937.4	54916.6	55901.3	54916.6	55922.1	489.48	56303.6	54513.1	54591.6	54513.1	56054.9	54513.1	56133.4
489.38	56053	54912.9	54938.1	54912.9	55997.1	54912.9	56022.2	489.38	55975.8	54505.5	54598.8	54505.5	56178.8	54505.5	56272
489.28	56180.4	54909	54939.3	54909	56098.3	54909	56128.5	489.28	55979.7	54498	54608.5	54498	56306.6	54498	56417.1
489.18	56247.9	54904.9	54941.2	54904.9	56204.5	54904.9	56240.8	489.18	56177.6	54490.3	54620.9	54490.3	56437.3	54490.3	56567.9
489.08	56211.9	54900.7	54944.1	54900.7	56315.3	54900.7	56358.8	489.08	56452.9	54482.4	54636.2	54482.4	56569.5	54482.4	56723.3
488.98	56150.1	54896.3	54948.2	54896.3	56430.2	54896.3	56482.1	488.98	56631.4	54473.8	54654.4	54473.8	56701.5	54473.8	56882.1
488.88	56146.8	54891.9	54953.7	54891.9	56548.3	54891.9	56610.1	488.88	56764.9	54464.4	54675.9	54464.4	56831.9	54464.4	57043.4
488.78	56247.3	54887.4	54960.6	54887.4	56668.7	54887.4	56741.9	488.78	56804.7	54454.3	54701.1	54454.3	56959.1	54454.3	57205.9
488.68	56516.2	54882.3	54969	54882.3	56790	54882.3	56876.6	488.68	57059.8	54443.3	54730.6	54443.3	57081.4	54443.3	57368.7
488.58	56898.4	54876.6	54978.8	54876.6	56910.8	54876.6	57012.9	488.58	57303	54431.5	54764.8	54431.5	57197.1	54431.5	57530.4
488.48	57201.2	54870.1	54990.2	54870.1	57029.6	54870.1	57149.8	488.48	57629.7	54419	54804.5	54419	57304.6	54419	57690.1
488.38	57371.1	54862.8	55003.7	54862.8	57145.2	54862.8	57286.1	488.38	57601.3	54405.7	54850.3	54405.7	57402.2	54405.7	57846.8
488.28	57398.3	54854.9	55019.6	54854.9	57256.2	54854.9	57420.8	488.28	57554.5	54392	54903.1	54392	57488.4	54392	57999.5
488.18	57412.3	54846.7	55038.6	54846.7	57361.2	54846.7	57553.2	488.18	57582.4	54377.7	54963.4	54377.7	57561.7	54377.7	58147.4
488.08	57425.5	54838.2	55061.2	54838.2	57459	54838.2	57682	488.08	57929.3	54362.7	55031.9	54362.7	57620.5	54362.7	58289.7
487.98	57545.5	54829.5	55087.8	54829.5	57547.8	54829.5	57806.1	487.98	58324.7	54346.8	55108.9	54346.8	57663.3	54346.8	58425.4
487.88	57751.4	54820.3	55118.6	54820.3	57626.1	54820.3	57924.4	487.88	58606.7	54330	55195	54330	57689.2	54330	58554.2
487.78	57956.4	54810.7	55154.1	54810.7	57692.6	54810.7	58036	487.78	58610.9	54312.2	55291	54312.2	57697.4	54312.2	58676.1
487.68	58116.6	54800.5	55194.7	54800.5	57745.7	54800.5	58139.8	487.68	58595.3	54293.8	55397.6	54293.8	57687.7	54293.8	58791.4
487.58	58261.7	54789.8	55240.7	54789.8	57784.5	54789.8	58235.4	487.58	58603.2	54275	55515.7	54275	57660.2	54275	58900.8
487.48	58431.2	54778.4	55292.6	54778.4	57808	54778.4	58322.3	487.48	58729.5	54255.8	55645.6	54255.8	57615	54255.8	59004.8
487.38	58646.3	54766.4	55351	54766.4	57815.8	54766.4	58400.4	487.38	59004.8	54235.9	55787.4	54235.9	57552.4	54235.9	59104
487.28	58817.3	54753.9	55416.3	54753.9	57807.4	54753.9	58469.9	487.28	59366	54215	55941.1	54215	57472.8	54215	59198.9
487.18	58973.9	54740.8	55489.1	54740.8	57782.9	54740.8	58531.2	487.18	59655	54192.8	56106.4	54192.8	57376.9	54192.8	59290.4
487.08	58965.1	54727.5	55569.8	54727.5	57742.7	54727.5	58585	487.08	59920.5	54169.5	56283.1	54169.5	57266	54169.5	59379.6
486.98	58847.4	54714	55659.1	54714	57687.4	54714	58632.5	486.98	60093.3	54145.2	56471.3	54145.2	57141.7	54145.2	59467.8
486.88	58731.1	54700.7	55757.4	54700.7	57618	54700.7	58674.7	486.88	60084.5	54120.1	56670.6	54120.1	57005.8	54120.1	59556.3
486.78	58643.4	54687.5	55865	54687.5	57535.4	54687.5	58712.9	486.78	60062.9	54094.7	56880.6	54094.7	56860.4	54094.7	59646.2
486.68	58604.6	54674.5	55982	54674.5	57440.9	54674.5	58748.4	486.68	59966	54069.1	57100.2	54069.1	56707.3	54069.1	59738.3
486.58	58567	54661.7	56108.4	54661.7	57335.7	54661.7	58782.4	486.58	60087.9	54043.3	57328.2	54043.3	56548.2	54043.3	59833.1
486.48	58568.3	54648.9	56243.8	54648.9	57221.1	54648.9	58816	486.48	60132.3	54017.2	57562.7	54017.2	56384.8	54017.2	59930.2
486.38	58616	54636.1	56387.7	54636.1	57098.6	54636.1	58850.2	486.38	60402.5	53990.6	57801.6	53990.6	56218.5	53990.6	60029.4
486.28	58683.4	54623.1	56539.7	54623.1	56969.5	54623.1	58886.1	486.28	60448.2	53963.6	58042.7	53963.6	56050.8	53963.6	60129.9
486.18	58811.1	54609.8	56698.9	54609.8	56835.3	54609.8	58924.4	486.18	60362.8	53936.4	58283.6	53936.4	55883.5	53936.4	60230.7
486.08	58932	54596.2	56864.4	54596.2	56697.5	54596.2	58965.7	486.08	60223.8	53909.2	58521.9	53909.2	55717.9	53909.2	60330.6
485.98	59026.9	54582.2	57034.9	54582.2	56557.4	54582.2	59010.2	485.98	59999.5	53882.2	58754.5	53882.2	55555.5	53882.2	60427.9
485.88	59185.8	54567.7	57209.2	54567.7	56416.3	54567.7	59057.8	485.88	60102.3	53855.2	58978.4	53855.2	55397.1	53855.2	60520.3
485.78	59339	54552.7	57385.6	54552.7	56275.6	54552.7	59108.5	485.78	60161.9	53828.3	59190.1	53828.3	55243.5	53828.3	60605.3
485.68	59454.3	54537.4	57562.6	54537.4	56136.3	54537.4	59161.5	485.68	60242.4	53801	59386.1	53801	55094.9	53801	60679.9
485.58	59423.6	54521.9	57738.4	54521.9	55999.7	54521.9	59216.2	485.58	60511.5	53773	59562.6	53773	54951.5	53773	60741.1
485.48	59300.1	54506.4	57911	54506.4	55866.8	54506.4	59271.5	485.48	60718.2	53744.3	59716.6	53744.3	54813.7	53744.3	60786
485.38	59160.4	54490.9	58078.4	54490.9	55738.4	54490.9	59325.9	485.38	60859.7	53714.8	59845.2	53714.8	54681.7	53714.8	60812.1
485.28	59139.8	54475.5	58238.2	54475.5	55615.1	54475.5	59377.8	485.28	60915.5	53684.8	59946	53684.8	54555.9	53684.8	60817.1
485.18	59290.8	54460	58388	54460	55497	54460	59425	485.18	60829.4	53654.4	60017	53654.4	54436.4	53654.4	60799
485.08	59522.4	54444.2	58525.1	54444.2	55384.4	54444.2	59465.4	485.08	60716.6	53624.1	60056.9	53624.1	54323.7	53624.1	60756.6
484.98	59677	54428	58647.3	54428	55277.4	54428	59496.7	484.98	60507.2	53593.9	60064.6	53593.9	54217.8	53593.9	60688.4
484.88	59698.9	54411.5	58752.3	54411.5	55176.1	54411.5	59517	484.88	60507.5	53564	60039.5	53564	54118.3	53564	60593.8
484.78	59582.8	54394.8	58838.6	54394.8	55080.7	54394.8	59524.5	484.78	60544.2	53534.2	59981.3	53534.2	54025.1	53534.2	60472.3
484.68	59444.4	54378.2	58904.5	54378.2	54991.3	54378.2	59517.6	484.68	60581.4	53504.5	59890.7	53504.5	53937.9	53504.5	60324.1
484.58	59349.8	54361.8	58948.8	54361.8	54908	54361.8	59495	484.58	60363.2	53475	59768.7	53475	53856.4	53475	60150
484.48	59318.5	54345.6	58970.4	54345.6	54830.6	54345.6	59455.5	484.48	60188.5	53446	59617.1	53446	53780.5	53446	59951.6
484.38	59284.6	54329.5	58968.8	54329.5	54758.8	54329.5	59398	484.38	59805.2	53417.6	59438.3	53417.6	53710.1	53417.6	59730.8
484.28	59238.2	54313.6	58943.5	54313.6	54692.3	54313.6	59322.1	484.28	59647.5	53390.3	59235.1	53390.3	53645.2	53390.3	59490
484.18	59182.3	54297.8	58894.7	54297.8	54630.7	54297.8	59227.6	484.18	59240.4	53364.2	59010.4	53364.2	53585.7	53364.2	59231.9
484.08	59134.8	54282	58823	54282	54573.8	54282	59114.8	484.08	58818.4	53339.3	58767.4	53339.3	53531.2	53339.3	58959.3
483.98	59125.9	54266.4	58729.3	54266.4	54521.3	54266.4	58984.3	483.98	58519.2	53315.7	58509.3	53315.7	53481.4	53315.7	58675
483.88	59069.1	54250.9	58615.1	54250.9	54472.9	54250.9	58837.1	483.88	58224	53293.5	58239.4	53293.5	53436.1	53293.5	58382
483.78	58925.1	54235.7	58482	54235.7	54428.5	54235.7	58674.8	483.78	57972.2	53272.4	57960.8	53272.4	53394.8	53272.4	58083.3
483.68	58658.8	54220.9	58332.3	54220.9	54387.8	54220.9	58499.2	483.68	57767.4	53252.4	57676.7	53252.4	53357.2	53252.4	57781.5
483.58	58359.2	54206.8	58168.1	54206.8	54350.8	54206.8	58312.1	483.58	57433.8	53233.6	57390.2	53233.6	53323	53233.6	57479.6
483.48	58064.1	54193.4	57991.9	54193.4	54317.4	54193.4	58115.8	483.48	57007.6	53216	57104.3	53216	53292.1	53216	57180.3
483.38	57788.4	54180.9	57806.1	54180.9	54287.2	54180.9	57912.4	483.38	56640.4	53199.7	56821.4	53199.7	53264.2	53199.7	56885.9
483.28	57539.4	54169.3	57613	54169.3	54260.2	54169.3	57703.9	483.28	56473.1	53184.5	56544.1	53184.5	53239.1	53184.5	56598.6
483.18	57324.4	54158.4	57414.8	54158.4	54235.9	54158.4	57492.3	483.18	56242.6	53170.5	56274.1	53170.5	53216.5	53170.5	56320.1
483.08	57105.5	54148.2	57213.8	54148.2	54214	54148.2	57279.7	483.08	56095.9	53157.5	56013.2	53157.5	53196.1	53157.5	56051.8
482.98	56885.4	54138.7	57012.1	54138.7	54194.5	54138.7	57067.9	482.98	55767.7	53145.4	55762.9	53145.4	53177.8	53145.4	55795.3
482.88	56645.9	54129.8	56811.5	54129.8	54177	54129.8	56858.7	482.88	55350	53134.5	55524.3	53134.5	53161.5	53134.5	55551.3
482.78	56491	54121.6	56613.9	54121.6	54161.3	54121.6	56653.6	482.78	55192.6	53124.4	55298.2	53124.4	53147	53124.4	55320.8
482.68	56373.8	54113.8	56420.5	54113.8	54147.2	54113.8	56453.9	482.68	55068	53115.3	55085.4	53115.3	53134.1	53115.3	55104.1
482.58	56283.8	54106.5	56232.9	54106.5	54134.5	54106.5	56260.8	482.58	54968	53107	54886	53107	53122.6	53107	54901.5
482.48	56193.3	54099.5	56052	54099.5	54122.9	54099.5	56075.3	482.48	54777.4	53099.4	54700	53099.4	53112.2	53099.4	54712.8
482.38	56027.4	54093	55878.8	54093	54112.5	54093	55898.3	482.38	54566.7	53092.3	54527.5	53092.3	53102.8	53092.3	54538.1
482.28	55742.1	54087.1	55714.3	54087.1	54103.3	54087.1	55730.4	482.28	54455.5	53085.9	54368.4	53085.9	53094.6	53085.9	54377
482.18	55447.6	54081.8	55558.9	54081.8	54095.1	54081.8	55572.3	482.18	54210.9	53080.2	54222.3	53080.2	53087.3	53080.2	54229.4
482.08	55322.7	54077	55413.1	54077	54088	54077	55424.1	482.08	54113.2	53075	54088.7	53075	53080.8	53075	54094.5
481.98	55324	54072.6	55276.8	54072.6	54081.7	54072.6	55285.9	481.98	54150.4	53070.1	53966.8	53070.1	53074.8	53070.1	53971.5
481.88	55327.3	54068.6	55150	54068.6	54076	54068.6	55157.5	481.88	54275.9	53065.3	53856	53065.3	53069.1	53065.3	53859.9
481.78	55240.4	54064.8	55032.6	54064.8	54070.9	54064.8	55038.7	481.78	54217.8	53060.5	53755.5	53060.5	53063.6	53060.5	53758.6
481.68	55053.7	54061.3	54924.5	54061.3	54066.3	54061.3	54929.5	481.68	54235.9	53055.7	53664.6	53055.7	53058.2	53055.7	53667.1
481.58	54809	54058.2	54825.6	54058.2	54062.2	54058.2	54829.6	481.58	54098.1	53050.9	53582.7	53050.9	53052.9	53050.9	53584.7
481.48	54682.1	54055.5	54735.4	54055.5	54058.8	54055.5	54738.7	481.48	54108.3	53046.3	53509.3	53046.3	53047.9	53046.3	53510.9
481.38	54700.9	54053.1	54653.5	54053.1	54055.7	54053.1	54656.1	481.38	53983.1	53042.1	53443.9	53042.1	53043.3	53042.1	53445.2
481.28	54810.2	54050.8	54579.3	54050.8	54052.9	54050.8	54581.4	481.28	53830.7	53038.1	53385.8	53038.1	53039.1	53038.1	53386.9
481.18	54830.1	54048.5	54512.2	54048.5	54050.2	54048.5	54513.9	481.18	53850.5	53034.4	53334.4	53034.4	53035.2	53034.4	53335.2
481.08	54807.2	54046.2	54451.7	54046.2	54047.5	54046.2	54453.1	481.08	53792.7	53031.2	53289.2	53031.2	53031.8	53031.2	53289.8
480.98	54725.7	54043.8	54397.5	54043.8	54044.9	54043.8	54398.6	480.98	53516	53028.4	53249.6	53028.4	53028.9	53028.4	53250.1
480.88	54662.6	54041.7	54349	54041.7	54042.5	54041.7	54349.9	480.88	53451.9	53026	53215.1	53026	53026.4	53026	53215.5
480.78	54584.7	54039.7	54306.1	54039.7	54040.4	54039.7	54306.8	480.78	53398.8	53023.9	53185	53023.9	53024.2	53023.9	53185.3
480.68	54452.8	54038.1	54268.2	54038.1	54038.7	54038.1	54268.8	480.68	53454.6	53022.1	53159	53022.1	53022.4	53022.1	53159.3
480.58	54264.3	54036.9	54235.1	54036.9	54037.4	54036.9	54235.5	480.58	53378.2	53020.5	53136.5	53020.5	53020.6	53020.5	53136.7
480.48	54099.2	54036.1	54206.2	54036.1	54036.5	54036.1	54206.6	480.48	53373.5	53018.8	53116.8	53018.8	53019	53018.8	53117
480.38	54033.7	54035.6	54181.2	54035.6	54035.9	54035.6	54181.5	480.38	53400.1	53017.4	53099.9	53017.4	53017.5	53017.4	53100
480.28	54122.4	54035.2	54159.5	54035.2	54035.4	54035.2	54159.7	480.28	53238	53016.4	53085.7	53016.4	53016.5	53016.4	53085.8
480.18	54240.6	54034.8	54140.6	54034.8	54035	54034.8	54140.7	480.18	52851.1	53015.8	53073.9	53015.8	53015.9	53015.8	53073.9
480.08	54340.2	54034.2	54124	54034.2	54034.4	54034.2	54124.1	480.08	52868.6	53015.6	53064	53015.6	53015.6	53015.6	53064.1
479.98	54313.6	54033.6	54109.5	54033.6	54033.7	54033.6	54109.6	479.98	53056.9	53015.6	53055.9	53015.6	53015.6	53015.6	53055.9
479.88	54162.9	54033	54097	54033	54033.1	54033	54097.1	479.88	53069.9	53015	53048.5	53015	53015.1	53015	53048.5
479.78	54017.1	54032.6	54086.4	54032.6	54032.7	54032.6	54086.5	479.78	53231.3	53014.2	53041.9	53014.2	53014.2	53014.2	53041.9
479.68	53977.3	54032.3	54077.4	54032.3	54032.4	54032.3	54077.5	479.68	53225.7	53013.1	53035.9	53013.1	53013.1	53013.1	53035.9
479.58	54112.4	54032	54069.7	54032	54032.1	54032	54069.8	479.58	53287.7	53011.7	53030.5	53011.7	53011.7	53011.7	53030.5
479.48	54348.9	54031.5	54062.9	54031.5	54031.5	54031.5	54063	479.48	53398.3	53009.9	53025.3	53009.9	53009.9	53009.9	53025.4
479.38	54530.3	54030.6	54056.7	54030.6	54030.6	54030.6	54056.8	479.38	53480.5	53008	53020.6	53008	53008	53008	53020.6
479.28	54574.5	54029.4	54051.1	54029.4	54029.5	54029.4	54051.1	479.28	53506.3	53006	53016.3	53006	53006	53006	53016.3
479.18	54398	54028.2	54046.1	54028.2	54028.2	54028.2	54046.1	479.18	53241	53004.2	53012.6	53004.2	53004.3	53004.2	53012.6
479.08	54182.6	54027.2	54041.9	54027.2	54027.2	54027.2	54041.9	479.08	53020.8	53002.9	53009.6	53002.9	53002.9	53002.9	53009.6
478.98	54072.9	54026.4	54038.5	54026.4	54026.4	54026.4	54038.5	478.98	52872.6	53002	53007.4	53002	53002	53002	53007.4
478.88	54096	54025.9	54035.8	54025.9	54025.9	54025.9	54035.8	478.88	52787.1	53001.3	53005.7	53001.3	53001.3	53001.3	53005.7
478.78	54256	54025.3	54033.4	54025.3	54025.3	54025.3	54033.4	478.78	53153.1	53000.6	53004.2	53000.6	53000.6	53000.6	53004.2
478.68	54384.9	54024.7	54031.3	54024.7	54024.7	54024.7	54031.3	478.68	53342.1	52999.6	53002.4	52999.6	52999.6	52999.6	53002.4
478.58	54343.6	54023.9	54029.3	54023.9	54023.9	54023.9	54029.3	478.58	53448.7	52998	53000.3	52998	52998	52998	53000.3
478.48	54171.3	54023.3	54027.6	54023.3	54023.3	54023.3	54027.6	478.48	53583.5	52995.9	52997.7	52995.9	52995.9	52995.9	52997.7
478.38	53966.6	54022.9	54026.4	54022.9	54022.9	54022.9	54026.4	478.38	53454.2	52993.7	52995.2	52993.7	52993.7	52993.7	52995.2
478.28	53912.1	54022.7	54025.5	54022.7	54022.7	54022.7	54025.5	478.28	53205.4	52991.8	52993	52991.8	52991.8	52991.8	52993
478.18	53950.6	54022.6	54024.9	54022.6	54022.6	54022.6	54024.9	478.18	53007.6	52990	52990.8	52990	52990	52990	52990.8
478.08	54112.9	54022.4	54024.2	54022.4	54022.4	54022.4	54024.2	478.08	53393.6	52988	52988.7	52988	52988	52988	52988.7
477.98	54294.9	54022.1	54023.6	54022.1	54022.1	54022.1	54023.6	477.98	53688.8	52985.7	52986.3	52985.7	52985.7	52985.7	52986.3
477.88	54277.6	54021.8	54022.9	54021.8	54021.8	54021.8	54022.9	477.88	53837.1	52983	52983.4	52983	52983	52983	52983.4
477.78	54106.9	54021.4	54022.3	54021.4	54021.4	54021.4	54022.3	477.78	53830.6	52979.6	52980	52979.6	52979.6	52979.6	52980
477.68	53934.2	54021.1	54021.9	54021.1	54021.1	54021.1	54021.9	477.68	53758.3	52976.2	52976.4	52976.2	52976.2	52976.2	52976.4
477.58	53903.9	54021	54021.5	54021	54021	54021	54021.5	477.58	53572.5	52972.8	52973	52972.8	52972.8	52972.8	52973
477.48	54037	54020.7	54021.2	54020.7	54020.7	54020.7	54021.2	477.48	53442.9	52970	52970.2	52970	52970	52970	52970.2
477.38	54340.9	54020.3	54020.7	54020.3	54020.3	54020.3	54020.7	477.38	53198.9	52967.6	52967.7	52967.6	52967.6	52967.6	52967.7
477.28	54683.8	54019.6	54019.8	54019.6	54019.6	54019.6	54019.8	477.28	53170.7	52965.8	52965.9	52965.8	52965.8	52965.8	52965.9
477.18	54770	54018.6	54018.8	54018.6	54018.6	54018.6	54018.8	477.18	53027.4	52964.2	52964.2	52964.2	52964.2	52964.2	52964.2
477.08	54538.1	54017.5	54017.7	54017.5	54017.5	54017.5	54017.7	477.08	53251	52962.5	52962.6	52962.5	52962.5	52962.5	52962.6
476.98	54210.8	54016.6	54016.7	54016.6	54016.6	54016.6	54016.7	476.98	53490.2	52960.5	52960.5	52960.5	52960.5	52960.5	52960.5
476.88	53963.4	54015.9	54016	54015.9	54015.9	54015.9	54016	476.88	53707.5	52958.2	52958.3	52958.2	52958.2	52958.2	52958.3
476.78	53930.5	54015.5	54015.6	54015.5	54015.5	54015.5	54015.6	476.78	53397.6	52955.9	52955.9	52955.9	52955.9	52955.9	52955.9
476.68	54136.5	54015.2	54015.2	54015.2	54015.2	54015.2	54015.2	476.68	53115.4	52953.8	52953.8	52953.8	52953.8	52953.8	52953.8
476.58	54455.1	54014.6	54014.7	54014.6	54014.6	54014.6	54014.7	476.58	52997.8	52952	52952	52952	52952	52952	52952
476.48	54610.7	54013.9	54013.9	54013.9	54013.9	54013.9	54013.9	476.48	52997.1	52950.7	52950.7	52950.7	52950.7	52950.7	52950.7
476.38	54598.9	54012.9	54012.9	54012.9	54012.9	54012.9	54012.9	476.38	53063.3	52949.4	52949.4	52949.4	52949.4	52949.4	52949.4
476.28	54514.3	54011.8	54011.8	54011.8	54011.8	54011.8	54011.8	476.28	53313.3	52947.9	52947.9	52947.9	52947.9	52947.9	52947.9
476.18	54470	54010.6	54010.6	54010.6	54010.6	54010.6	54010.6	476.18	53460.7	52945.9	52945.9	52945.9	52945.9	52945.9	52945.9
476.08	54455.9	54009.5	54009.6	54009.5	54009.5	54009.5	54009.6	476.08	53607.6	52943.4	52943.4	52943.4	52943.4	52943.4	52943.4
475.98	54498.8	54008.5	54008.5	54008.5	54008.5	54008.5	54008.5	475.98	53633.4	52940.5	52940.5	52940.5	52940.5	52940.5	52940.5
475.88	54533.8	54007.4	54007.4	54007.4	54007.4	54007.4	54007.4	475.88	53642.3	52937.4	52937.4	52937.4	52937.4	52937.4	52937.4
475.78	54484.5	54006.4	54006.4	54006.4	54006.4	54006.4	54006.4	475.78	53433.5	52934.4	52934.4	52934.4	52934.4	52934.4	52934.4
475.68	54368.2	54005.4	54005.4	54005.4	54005.4	54005.4	54005.4	475.68	53418	52931.6	52931.6	52931.6	52931.6	52931.6	52931.6
475.58	54309.2	54004.5	54004.5	54004.5	54004.5	54004.5	54004.5	475.58	53365.5	52928.9	52928.9	52928.9	52928.9	52928.9	52928.9
475.48	54332.3	54003.7	54003.7	54003.7	54003.7	54003.7	54003.7	475.48	53392.5	52926.3	52926.3	52926.3	52926.3	52926.3	52926.3
475.38	54402.3	54002.8	54002.8	54002.8	54002.8	54002.8	54002.8	475.38	53453.5	52923.6	52923.6	52923.6	52923.6	52923.6	52923.6
475.28	54495	54001.9	54001.9	54001.9	54001.9	54001.9	54001.9	475.28	53643.3	52920.7	52920.7	52920.7	52920.7	52920.7	52920.7
475.18	54594.3	54000.8	54000.8	54000.8	54000.8	54000.8	54000.8	475.18	53630.3	52917.6	52917.6	52917.6	52917.6	52917.6	52917.6
475.08	54575.8	53999.7	53999.7	53999.7	53999.7	53999.7	53999.7	475.08	53530.4	52914.5	52914.5	52914.5	52914.5	52914.5	52914.5
474.98	54438.6	53998.7	53998.7	53998.7	53998.7	53998.7	53998.7	474.98	53459.1	52911.4	52911.4	52911.4	52911.4	52911.4	52911.4
474.88	54273.9	53997.7	53997.7	53997.7	53997.7	53997.7	53997.7	474.88	53427.9	52908.5	52908.5	52908.5	52908.5	52908.5	52908.5
474.78	54174.5	53997	53997	53997	53997	53997	53997	474.78	53377	52905.5	52905.5	52905.5	52905.5	52905.5	52905.5
474.68	54107.3	53996.4	53996.4	53996.4	53996.4	53996.4	53996.4	474.68	53602.6	52902.5	52902.5	52902.5	52902.5	52902.5	52902.5
474.58	54108.9	53995.9	53995.9	53995.9	53995.9	53995.9	53995.9	474.58	53673	52899.3	52899.3	52899.4	52899.3	52899.3	52899.4
474.48	54281	53995.3	53995.3	53995.3	53995.3	53995.3	53995.3	474.48	53564.9	52896.2	52896.2	52896.2	52896.2	52896.2	52896.2
474.38	54443	53994.6	53994.6	53994.6	53994.6	53994.6	53994.6	474.38	53420.2	52892.9	52892.9	52893	52892.9	52892.9	52893
474.28	54572.8	53993.6	53993.6	53993.7	53993.6	53993.6	53993.7	474.28	53486.6	52889.7	52889.7	52889.7	52889.7	52889.7	52889.7
474.18	54697.4	53992.4	53992.4	53992.5	53992.4	53992.4	53992.5	474.18	53536.7	52886.5	52886.5	52886.5	52886.5	52886.5	52886.5
474.08	54755.6	53991.1	53991.1	53991.1	53991.1	53991.1	53991.1	474.08	53635.4	52883.1	52883.1	52883.2	52883.1	52883.1	52883.2
473.98	54730.6	53989.6	53989.6	53989.6	53989.6	53989.6	53989.6	473.98	53788.9	52879.5	52879.5	52879.5	52879.5	52879.5	52879.5
473.88	54597.6	53988.2	53988.2	53988.2	53988.2	53988.2	53988.2	473.88	53724	52875.8	52875.8	52875.9	52875.8	52875.8	52875.9
473.78	54479.3	53986.9	53986.9	53986.9	53986.9	53986.9	53986.9	473.78	53528.7	52872.2	52872.2	52872.3	52872.2	52872.2	52872.3
473.68	54414.4	53985.7	53985.7	53985.8	53985.7	53985.7	53985.8	473.68	53423.7	52868.8	52868.8	52868.9	52868.8	52868.8	52868.9
473.58	54386.2	53984.6	53984.6	53984.7	53984.6	53984.6	53984.7	473.58	53261.6	52865.9	52865.9	52866	52865.9	52865.9	52866
473.48	54507.7	53983.5	53983.5	53983.6	53983.5	53983.5	53983.6	473.48	53166.2	52863.5	52863.5	52863.7	52863.5	52863.5	52863.7
473.38	54638	53982.3	53982.3	53982.5	53982.3	53982.3	53982.5	473.38	53018.8	52861.4	52861.4	52861.5	52861.4	52861.4	52861.5
473.28	54706.3	53981	53981	53981.2	53981	53981	53981.2	473.28	53195.4	52859.3	52859.3	52859.6	52859.3	52859.3	52859.6
473.18	54728.5	53979.6	53979.6	53979.8	53979.6	53979.6	53979.8	473.18	53224.3	52857.3	52857.3	52857.6	52857.3	52857.3	52857.6
473.08	54688.5	53978.1	53978.1	53978.4	53978.1	53978.1	53978.4	473.08	53210.6	52855.2	52855.2	52855.6	52855.2	52855.2	52855.6
472.98	54652.3	53976.6	53976.6	53977	53976.6	53976.6	53977	472.98	53350.7	52852.7	52852.7	52853.3	52852.7	52852.7	52853.3
472.88	54601.2	53975.2	53975.2	53975.6	53975.2	53975.2	53975.6	472.88	53360	52850.2	52850.2	52850.8	52850.2	52850.2	52850.8
472.78	54536.6	53973.9	53973.9	53974.4	53973.9	53973.9	53974.4	472.78	53356.8	52847.4	52847.4	52848.2	52847.4	52847.4	52848.2
472.68	54412.6	53972.7	53972.7	53973.4	53972.7	53972.7	53973.4	472.68	53538.3	52844.2	52844.2	52845.3	52844.2	52844.2	52845.3
472.58	54307.4	53971.7	53971.7	53972.6	53971.7	53971.7	53972.6	472.58	53661	52840.9	52840.9	52842.2	52840.9	52840.9	52842.2
472.48	54294.8	53970.7	53970.7	53971.9	53970.7	53970.7	53971.9	472.48	53612.2	52837.3	52837.3	52839	52837.3	52837.3	52839
472.38	54327.1	53969.9	53969.9	53971.4	53969.9	53969.9	53971.4	472.38	53554.7	52833.7	52833.7	52835.8	52833.7	52833.7	52835.8
472.28	54361	53969	53969	53970.9	53969	53969	53970.9	472.28	53404.3	52830.4	52830.4	52833	52830.4	52830.4	52833
472.18	54429.9	53968	53968	53970.3	53968	53968	53970.3	472.18	53176.4	52827.6	52827.6	52830.8	52827.6	52827.6	52830.8
472.08	54554.1	53966.9	53966.9	53969.8	53966.9	53966.9	53969.8	472.08	52898.2	52825.4	52825.4	52829.4	52825.4	52825.4	52829.4
471.98	54630.7	53965.7	53965.7	53969.2	53965.7	53965.7	53969.2	471.98	52803	52823.6	52823.6	52828.6	52823.6	52823.6	52828.6
471.88	54723	53964.3	53964.3	53968.6	53964.3	53964.3	53968.6	471.88	52974.6	52822.1	52822.1	52828.2	52822.1	52822.1	52828.2
471.78	54836.7	53962.7	53962.7	53968	53962.7	53962.7	53968	471.78	53097.6	52820.4	52820.4	52828	52820.4	52820.4	52828
471.68	54787.3	53961.1	53961.1	53967.6	53961.1	53961.1	53967.6	471.68	53290.7	52818.2	52818.2	52827.5	52818.2	52818.2	52827.5
471.58	54648.1	53959.5	53959.5	53967.5	53959.5	53959.5	53967.5	471.58	53636.9	52815.4	52815.4	52826.7	52815.4	52815.4	52826.7
471.48	54594.5	53957.9	53957.9	53967.7	53957.9	53957.9	53967.7	471.48	53647.7	52811.9	52811.9	52825.7	52811.9	52811.9	52825.7
471.38	54612.2	53956.4	53956.4	53968.3	53956.4	53956.4	53968.3	471.38	53747.7	52807.9	52807.9	52824.8	52807.9	52807.9	52824.8
471.28	54614.7	53955	53955	53969.4	53955	53955	53969.4	471.28	53776.8	52803.7	52803.7	52824.1	52803.7	52803.7	52824.1
471.18	54556.3	53953.6	53953.6	53971.1	53953.6	53953.6	53971.1	471.18	53605.9	52799.7	52799.7	52824.4	52799.7	52799.7	52824.4
471.08	54563.2	53952.3	53952.3	53973.3	53952.3	53952.3	53973.3	471.08	53336	52796	52796	52825.8	52796	52796	52825.8
470.98	54491.3	53951	53951	53976.3	53951	53951	53976.3	470.98	53143.4	52792.7	52792.7	52828.5	52792.7	52792.7	52828.6
470.88	54474.1	53949.8	53949.7	53980	53949.7	53949.7	53980	470.88	53224.1	52789.7	52789.7	52832.6	52789.7	52789.7	52832.7
470.78	54610.9	53948.4	53948.4	53984.5	53948.4	53948.4	53984.5	470.78	53370.8	52786.9	52786.8	52838.2	52786.8	52786.8	52838.3
470.68	54763.9	53946.9	53946.9	53990	53946.9	53946.9	53990	470.68	53329.8	52784	52783.9	52845.2	52783.9	52783.9	52845.3
470.58	54787.4	53945.4	53945.4	53996.5	53945.4	53945.4	53996.5	470.58	53453.9	52780.7	52780.6	52853.4	52780.6	52780.6	52853.6
470.48	54697.4	53943.9	53943.8	54004.4	53943.8	53943.8	54004.4	470.48	53622.3	52777.1	52776.9	52863.2	52776.9	52776.9	52863.4
470.38	54550.2	53942.4	53942.3	54013.8	53942.3	53942.3	54013.9	470.38	53694.8	52773	52772.8	52874.7	52772.8	52772.8	52875
470.28	54394.7	53941.1	53941	54025.2	53941	53941	54025.3	470.28	54003.7	52768.4	52768.1	52888.2	52768.1	52768.1	52888.5
470.18	54273.8	53940	53939.9	54038.7	53939.9	53939.9	54038.8	470.18	53957.3	52763.6	52763.2	52904.3	52763.2	52763.2	52904.7
470.08	54324.7	53939	53938.8	54054.4	53938.8	53938.8	54054.6	470.08	53798.5	52758.9	52758.4	52923.6	52758.4	52758.4	52924.1
469.98	54418.4	53938	53937.8	54072.7	53937.8	53937.8	54072.9	469.98	53419.3	52754.4	52753.8	52946.7	52753.8	52753.8	52947.3
469.88	54516.8	53937	53936.7	54093.6	53936.7	53936.7	54093.8	469.88	53390.3	52750.2	52749.4	52973.9	52749.4	52749.4	52974.8
469.78	54591.3	53935.8	53935.5	54117.4	53935.5	53935.5	54117.7	469.78	53709.5	52746.2	52745.2	53005.7	52745.2	52745.2	53006.8
469.68	54607.3	53934.6	53934.1	54144.4	53934.1	53934.1	54144.9	469.68	53695	52742.3	52741	53042.4	52741	52741	53043.8
469.58	54645.5	53933.2	53932.7	54175	53932.7	53932.7	54175.6	469.58	53779.4	52738.1	52736.4	53084.1	52736.4	52736.4	53085.8
469.48	54727.2	53931.8	53931.1	54209.5	53931.1	53931.1	54210.2	469.48	53784.1	52733.7	52731.6	53131.4	52731.6	52731.6	53133.6
469.38	54887.2	53930.1	53929.3	54248.2	53929.3	53929.3	54249.1	469.38	53787.3	52729.1	52726.4	53184.7	52726.4	52726.4	53187.4
469.28	55052.3	53928.4	53927.2	54291.4	53927.2	53927.2	54292.5	469.28	54122.2	52724.1	52720.7	53244.4	52720.7	52720.7	53247.8
469.18	55162.5	53926.4	53925	54339.5	53925	53925	54340.9	469.18	54411.3	52718.6	52714.3	53310.8	52714.3	52714.3	53315.1
469.08	55245.9	53924.4	53922.5	54392.7	53922.5	53922.5	54394.6	469.08	54698.5	52712.6	52707.2	53384.5	52707.2	52707.2	53389.9
468.98	55261.1	53922.2	53919.9	54451.6	53919.9	53919.9	54454	468.98	54581.3	52706.3	52699.6	53466.1	52699.6	52699.6	53472.8
468.88	55229.4	53920.2	53917.3	54516.5	53917.3	53917.3	54519.5	468.88	54454.7	52700.1	52691.7	53556.2	52691.7	52691.7	53564.6
468.78	55245.8	53918.2	53914.5	54587.7	53914.5	53914.5	54591.4	468.78	54570.9	52694	52683.5	53655.6	52683.5	52683.5	53666
468.68	55264.4	53916.4	53911.8	54665.4	53911.8	53911.8	54670	468.68	54573.9	52688.2	52675.3	53764.4	52675.3	52675.3	53777.3
468.58	55336.3	53914.7	53909	54749.8	53909	53909	54755.5	468.58	54819.4	52682.7	52666.8	53882.9	52666.8	52666.8	53898.9
468.48	55407.5	53913.1	53906	54840.8	53906	53906	54847.9	468.48	54938.9	52677.5	52657.8	54011.1	52657.8	52657.8	54030.7
468.38	55552.8	53911.7	53902.9	54938.5	53902.9	53902.9	54947.3	468.38	55017	52672.6	52648.5	54149.1	52648.5	52648.5	54173.2
468.28	55728.6	53910.4	53899.5	55042.7	53899.5	53899.5	55053.6	468.28	54928.6	52668.5	52638.9	54296.8	52638.9	52638.9	54326.4
468.18	55831.2	53909.4	53895.9	55153.2	53895.9	53895.9	55166.7	468.18	54930.5	52665.1	52629	54454.1	52629	52629	54490.2
468.08	55876.1	53908.7	53892.2	55269.8	53892.2	53892.2	55286.3	468.08	55166.2	52662.6	52618.7	54620.2	52618.7	52618.7	54664.2
467.98	55849.2	53908.6	53888.3	55392	53888.3	53888.3	55412.2	467.98	55536.5	52661	52607.7	54794.5	52607.7	52607.7	54847.8
467.88	55772.4	53909.2	53884.5	55519.3	53884.5	53884.5	55544.1	467.88	55790	52660.5	52596	54975.9	52596	52596	55040.4
467.78	55774.5	53910.7	53880.6	55651	53880.6	53880.6	55681.2	467.78	55832.4	52661.4	52583.5	55163.5	52583.5	52583.5	55241.3
467.68	55912.8	53913.2	53876.5	55786	53876.5	53876.5	55822.7	467.68	55818.5	52664.3	52570.7	55356.1	52570.7	52570.7	55449.7
467.58	56180.8	53916.7	53872.3	55923.2	53872.3	53872.3	55967.6	467.58	55683.8	52670.2	52557.9	55552.7	52557.9	52557.9	55665
467.48	56375.5	53921.4	53867.8	56061.3	53867.8	53867.8	56114.9	467.48	55362.6	52679.7	52545.4	55751.7	52545.4	52545.4	55886.1
467.38	56455.1	53927.6	53863	56198.9	53863	53863	56263.5	467.38	55471	52692.8	52532.6	55950.8	52532.6	52532.6	56111
467.28	56453.4	53935.6	53858	56334.5	53858	53858	56412.1	467.28	55963.7	52709.9	52519.5	56147.5	52519.5	52519.5	56337.9
467.18	56475.4	53945.8	53852.8	56466.6	53852.8	53852.8	56559.5	467.18	56283.6	52731.5	52505.7	56339.1	52505.7	52505.7	56564.9
467.08	56594.5	53958.5	53847.5	56593.5	53847.5	53847.5	56704.5	467.08	56544.3	52757.7	52490.9	56522.9	52490.9	52490.9	56789.7
466.98	56728.1	53974.2	53842.1	56713.5	53842.1	53842.1	56845.6	466.98	56650.4	52789.4	52475	56696.1	52475	52475	57010.6
466.88	56790.6	53993.3	53836.5	56824.9	53836.5	53836.5	56981.7	466.88	56865.5	52827.8	52458.4	56856.7	52458.4	52458.4	57226.1
466.78	56709.1	54016.5	53830.9	56926	53830.9	53830.9	57111.6	466.78	56754.5	52874.1	52441.4	57002.2	52441.4	52441.4	57435
466.68	56556.2	54044.4	53825.3	57015.3	53825.3	53825.3	57234.3	466.68	56835.8	52929.3	52423.9	57130.3	52423.9	52423.9	57635.7
466.58	56445.1	54077.6	53819.9	57091.3	53819.9	53819.9	57349	466.58	57047.4	52994.3	52405.9	57238.4	52405.9	52405.9	57826.9
466.48	56424.2	54116.8	53814.5	57152.7	53814.5	53814.5	57455	466.48	57365.9	53070.4	52387.2	57324.6	52387.2	52387.2	58007.7
466.38	56506.6	54162.7	53809.2	57198.3	53809.2	53809.2	57551.8	466.38	57524.3	53158.4	52367.8	57386.7	52367.8	52367.8	58177.4
466.28	56630.5	54215.9	53803.8	57227.1	53803.8	53803.8	57639.3	466.28	57810.7	53259.5	52347.3	57423.4	52347.3	52347.3	58335.6
466.18	56861.8	54277.2	53798	57238.2	53798	53798	57717.4	466.18	58020.5	53375.3	52326	57433.8	52326	52326	58483
466.08	57196.6	54347.1	53791.8	57231.4	53791.8	53791.8	57786.7	466.08	58109	53507.2	52304.2	57417.4	52304.2	52304.2	58620.5
465.98	57539.7	54426.7	53785.1	57206.4	53785.1	53785.1	57848	465.98	58039	53656.8	52281.7	57374.3	52281.7	52281.7	58749.5
465.88	57888	54516.8	53777.8	57163.6	53777.8	53777.8	57902.6	465.88	58232.1	53825.6	52258.7	57304.9	52258.7	52258.7	58871.8
465.78	58131.6	54618.5	53769.9	57103.6	53769.9	53769.9	57952.2	465.78	58415.2	54014.5	52234.9	57209.7	52234.9	52234.9	58989.3
465.68	58256.2	54733	53761.6	57027.4	53761.6	53761.6	57998.8	465.68	58951.8	54224.7	52210	57089.6	52210	52210	59104.3
465.58	58274.5	54861.4	53753	56936.3	53753	53753	58044.7	465.58	59459.3	54456.9	52183.5	56945.7	52183.5	52183.5	59219.1
465.48	58259.3	55005	53744.3	56831.8	53744.3	53744.3	58092.6	465.48	60082.1	54712.2	52155.4	56780	52155.4	52155.4	59336.8
465.38	58250.5	55164.9	53735.5	56715.5	53735.5	53735.5	58144.9	465.38	60283.6	54991.7	52125.9	56594.9	52125.9	52125.9	59460.6
465.28	58273.4	55341.9	53726.6	56588.9	53726.6	53726.6	58204.3	465.28	60166.7	55296.6	52095.5	56393.2	52095.5	52095.5	59594.3
465.18	58431.2	55537	53717.5	56453.9	53717.5	53717.5	58273.3	465.18	60066.2	55627.8	52064.4	56177.7	52064.4	52064.4	59741.2
465.08	58674	55750.7	53708.2	56311.9	53708.2	53708.2	58354.4	465.08	60115.5	55985.8	52033.1	55951.6	52033.1	52033.1	59904.2
464.98	58848	55983.8	53698.6	56164.7	53698.6	53698.6	58449.9	464.98	60260.5	56370.3	52001.5	55717	52001.5	52001.5	60085.8
464.88	58982	56236.5	53688.7	56014	53688.7	53688.7	58561.8	464.88	60655.2	56780.2	51969.2	55476.5	51969.2	51969.2	60287.6
464.78	59104.6	56509.1	53678.4	55861.3	53678.4	53678.4	58692	464.78	60906.7	57214.2	51935.8	55231.9	51935.8	51935.8	60510.3
464.68	59248.9	56801.7	53667.8	55708.2	53667.8	53667.8	58842	464.68	61368.6	57670.2	51901	54985.1	51901	51901	60754.4
464.58	59467.1	57113.7	53656.8	55555.9	53656.8	53656.8	59012.8	464.58	61798.3	58145.9	51864.6	54738.2	51864.6	51864.6	61019.5
464.48	59788.1	57444.6	53645.4	55405.6	53645.4	53645.4	59204.8	464.48	62236.7	58638.5	51826.7	54492.9	51826.7	51826.7	61304.8
464.38	60134.6	57793.2	53633.5	55258.4	53633.5	53633.5	59418.1	464.38	62605.9	59144.7	51787.3	54251.1	51787.3	51787.3	61608.5
464.28	60386.5	58157.9	53621	55115.1	53621	53621	59652	464.28	62650.1	59660.9	51746.9	54014.6	51746.9	51746.9	61928.5
464.18	60573.7	58537.1	53608	54976.5	53608	53608	59905.5	464.18	62508.5	60182.8	51706	53784.9	51706	51706	62261.7
464.08	60761.1	58928.3	53594.6	54843.2	53594.6	53594.6	60176.9	464.08	62468.3	60705.2	51664.4	53563	51664.4	51664.4	62603.8
463.98	60904.4	59328.8	53580.8	54715.8	53580.8	53580.8	60463.8	463.98	62843.4	61222.2	51622.1	53349.5	51622.1	51622.1	62949.6
463.88	61009.8	59735.4	53566.7	54594.6	53566.7	53566.7	60763.3	463.88	63405.2	61727.1	51578.6	53144.6	51578.6	51578.6	63293
463.78	61185.9	60144.3	53552.2	54479.8	53552.2	53552.2	61071.9	463.78	63949.3	62212.8	51533.6	52947.9	51533.6	51533.6	63627.2
463.68	61408	60551.4	53537.4	54371.5	53537.4	53537.4	61385.5	463.68	64489.1	62672.4	51486.8	52759.7	51486.8	51486.8	63945.3
463.58	61648.9	60952	53522.1	54269.6	53522.1	53522.1	61699.4	463.58	64624.4	63099.3	51438.6	52580.2	51438.6	51438.6	64241
463.48	61879.1	61341.3	53506.4	54173.9	53506.4	53506.4	62008.7	463.48	64526.8	63487.3	51389.5	52409.8	51389.5	51389.5	64507.6
463.38	62165	61714.1	53490.2	54084.2	53490.2	53490.2	62308.1	463.38	64318.2	63830	51339.9	52248.8	51339.9	51339.9	64738.9
463.28	62463.6	62065.3	53473.5	54000.4	53473.5	53473.5	62592.2	463.28	64420.8	64121.5	51290	52096.9	51290	51290	64928.4
463.18	62702.2	62389.6	53456.2	53922.1	53456.2	53456.2	62855.5	463.18	64737.1	64356.1	51239.5	51953.5	51239.5	51239.5	65070
463.08	62920.2	62682.2	53438.5	53849	53438.5	53438.5	63092.7	463.08	65155.7	64528.6	51188.2	51817.9	51188.2	51188.2	65158.3
462.98	63105	62938.2	53420.3	53780.9	53420.3	53420.3	63298.8	462.98	65418.7	64635.4	51136.1	51689.6	51136.1	51136.1	65189
462.88	63185.3	63153.3	53401.8	53717.5	53401.8	53401.8	63469.1	462.88	65198.4	64674.1	51083.5	51568.5	51083.5	51083.5	65159.2
462.78	63246.9	63323.9	53383	53658.6	53383	53383	63599.5	462.78	64807.4	64643.6	51031	51454.8	51031	51031	65067.3
462.68	63368.3	63446.6	53363.9	53603.7	53363.9	53363.9	63686.4	462.68	64260.7	64544.3	50979.5	51348.5	50979.5	50979.5	64913.3
462.58	63577.5	63519.1	53344.5	53552.6	53344.5	53344.5	63727.1	462.58	63756	64377.3	50929.1	51249.5	50929.1	50929.1	64697.7
462.48	63709.4	63539.8	53325	53504.9	53325	53325	63719.7	462.48	63644.8	64144.6	50879.9	51157.1	50879.9	50879.9	64421.9
462.38	63663	63508.1	53305.3	53460.4	53305.3	53305.3	63663.2	462.38	63446.1	63849.3	50831.6	51070.8	50831.6	50831.6	64088.5
462.28	63451.1	63424.4	53285.7	53419	53285.7	53285.7	63557.7	462.28	63274	63495.3	50784.2	50989.9	50784.2	50784.2	63701.1
462.18	63056.6	63290.1	53266.5	53380.7	53266.5	53266.5	63404.4	462.18	62947.4	63087.7	50737.5	50914	50737.5	50737.5	63264.2
462.08	62562.5	63107.4	53247.8	53345.4	53247.8	53247.8	63205.1	462.08	62503.6	62632.7	50692.1	50843	50692.1	50692.1	62783.5
461.98	62174.5	62879.2	53229.7	53312.9	53229.7	53229.7	62962.4	461.98	61766.2	62136.9	50648.3	50776.9	50648.3	50648.3	62265.5
461.88	61984.2	62608.9	53212.2	53282.8	53212.2	53212.2	62679.5	461.88	61170.6	61607.2	50606.1	50715.4	50606.1	50606.1	61716.5
461.78	61941.6	62300.5	53195.1	53254.9	53195.1	53195.1	62360.3	461.78	60798.9	61050.6	50565.8	50658.4	50565.8	50565.8	61143.2
461.68	61888.4	61958.3	53178.3	53228.7	53178.3	53178.3	62008.8	461.68	60315.8	60474.1	50527.3	50605.6	50527.3	50527.3	60552.3
461.58	61749.9	61587.4	53161.7	53204.2	53161.7	53161.7	61629.9	461.58	59858.3	59884.1	50490.6	50556.5	50490.6	50490.6	59950.1
461.48	61442.2	61193	53145.5	53181.2	53145.5	53145.5	61228.6	461.48	59314.3	59287.3	50455.4	50510.8	50455.4	50455.4	59342.7
461.38	60886	60780.4	53129.9	53159.8	53129.9	53129.9	60810.3	461.38	58801.2	58689.8	50422.1	50468.5	50422.1	50422.1	58736.2
461.28	60218	60355.1	53115.2	53140.1	53115.2	53115.2	60380	461.28	58207.8	58097.2	50390.6	50429.4	50390.6	50390.6	58135.9
461.18	59672.3	59922.1	53101.4	53122.1	53101.4	53101.4	59942.8	461.18	57766.5	57514.5	50361	50393.2	50361	50361	57546.7
461.08	59296.3	59486.1	53088.5	53105.7	53088.5	53088.5	59503.2	461.08	57265.4	56946.4	50333.3	50360.1	50333.3	50333.3	56973.2
460.98	59088.4	59051.2	53076.3	53090.5	53076.3	53076.3	59065.4	460.98	56519.8	56396.8	50307.7	50329.9	50307.7	50307.7	56418.9
460.88	58944.3	58621.3	53064.6	53076.3	53064.6	53064.6	58633	460.88	55857	55868.8	50284.2	50302.5	50284.2	50284.2	55887
460.78	58729.9	58199.9	53053.4	53063.1	53053.4	53053.4	58209.5	460.78	55397.2	55364.9	50262.6	50277.7	50262.6	50262.6	55379.9
460.68	58298.1	57790.1	53042.9	53050.8	53042.9	53042.9	57798	460.68	54990.9	54887	50243	50255.3	50243	50243	54899.3
460.58	57667.5	57394.8	53033.1	53039.6	53033.1	53033.1	57401.2	460.58	54636.6	54436.3	50225	50235.1	50225	50225	54446.4
460.48	57041.9	57016.1	53024.2	53029.5	53024.2	53024.2	57021.4	460.48	54209.9	54013.5	50208.3	50216.6	50208.3	50208.3	54021.7
460.38	56554.7	56655.9	53016.3	53020.6	53016.3	53016.3	56660.2	460.38	53967.5	53618.6	50192.7	50199.4	50192.7	50192.7	53625.3
460.28	56218.7	56315.3	53009.2	53012.7	53009.2	53009.2	56318.7	460.28	53938	53251.3	50177.7	50183.2	50177.7	50177.7	53256.8
460.18	56024	55994.9	53002.8	53005.6	53002.8	53002.8	55997.7	460.18	54077	52911.3	50163.2	50167.6	50163.2	50163.2	52915.7
460.08	55908.2	55695.1	52996.8	52999.1	52996.8	52996.8	55697.3	460.08	53941.6	52597.8	50149.1	50152.7	50149.1	50149.1	52601.3
459.98	55801.3	55415.8	52991.2	52993	52991.2	52991.2	55417.6	459.98	53594.3	52310.4	50135.8	50138.6	50135.8	50135.8	52313.2
459.88	55708.3	55157	52985.7	52987.2	52985.7	52985.7	55158.4	459.88	52901.3	52048.3	50123.5	50125.8	50123.5	50123.5	52050.6
459.78	55658.9	54918.1	52980.4	52981.6	52980.4	52980.4	54919.3	459.78	52475	51810.7	50112.5	50114.4	50112.5	50112.5	51812.6
459.68	55593.2	54698.8	52975.4	52976.3	52975.4	52975.4	54699.7	459.68	52187.3	51596.3	50102.9	50104.4	50102.9	50102.9	51597.7
459.58	55390.2	54498.3	52970.5	52971.3	52970.5	52970.5	54499	459.58	52181.6	51403.4	50094.3	50095.4	50094.3	50094.3	51404.6
459.48	55076.1	54315.9	52966.1	52966.7	52966.1	52966.1	54316.5	459.48	52157.4	51230.2	50086.3	50087.2	50086.3	50086.3	51231.1
459.38	54704.5	54150.9	52962.1	52962.6	52962.1	52962.1	54151.4	459.38	52079.9	51075	50078.5	50079.2	50078.5	50078.5	51075.7
459.28	54410.3	54002.3	52958.6	52959	52958.6	52958.6	54002.6	459.28	52170.2	50936	50070.6	50071.2	50070.6	50070.6	50936.5
459.18	54249.2	53868.9	52955.6	52955.9	52955.6	52955.6	53869.2	459.18	52203.3	50812	50062.8	50063.2	50062.8	50062.8	50812.4
459.08	54284.2	53749.5	52952.8	52953	52952.8	52952.8	53749.7	459.08	52086.7	50701.6	50055	50055.4	50055	50055	50702
458.98	54391.3	53642.9	52950.1	52950.3	52950.1	52950.1	53643.1	458.98	52033.1	50604	50047.6	50047.9	50047.6	50047.6	50604.2
458.88	54438.7	53548	52947.4	52947.5	52947.4	52947.4	53548.2	458.88	51658.9	50517.9	50040.6	50040.8	50040.6	50040.6	50518.1
458.78	54385.3	53463.8	52944.7	52944.8	52944.7	52944.7	53463.9	458.78	51456.6	50442.6	50034.4	50034.6	50034.4	50034.4	50442.8
458.68	54288.3	53389.3	52942	52942.1	52942	52942	53389.4	458.68	51203.7	50376.9	50028.8	50028.9	50028.8	50028.8	50377
458.58	54120.5	53323.8	52939.5	52939.6	52939.5	52939.5	53323.9	458.58	51259.8	50319.7	50023.7	50023.8	50023.7	50023.7	50319.8
458.48	53950.9	53266.4	52937.3	52937.3	52937.3	52937.3	53266.4	458.48	51268	50269.9	50019.1	50019.1	50019.1	50019.1	50270
458.38	53816.7	53216.3	52935.3	52935.3	52935.3	52935.3	53216.3	458.38	51061.5	50226.6	50014.6	50014.7	50014.6	50014.6	50226.7
458.28	53767.6	53172.6	52933.4	52933.4	52933.4	52933.4	53172.7	458.28	51185	50188.9	50010.2	50010.2	50010.2	50010.2	50188.9
458.18	53826.3	53134.7	52931.6	52931.6	52931.6	52931.6	53134.7	458.18	51127.4	50156	50005.9	50005.9	50005.9	50005.9	50156
458.08	53913.6	53101.7	52929.8	52929.9	52929.8	52929.8	53101.7	458.08	51101.2	50127.3	50001.6	50001.6	50001.6	50001.6	50127.3
457.98	53949.5	53073.1	52928.1	52928.1	52928.1	52928.1	53073.1	457.98	51276.6	50102.1	49997	49997.1	49997	49997	50102.1
457.88	53833.1	53048.4	52926.4	52926.4	52926.4	52926.4	53048.4	457.88	51306.2	50079.8	49992.3	49992.3	49992.3	49992.3	50079.8
457.78	53505.1	53027.3	52924.9	52924.9	52924.9	52924.9	53027.3	457.78	51420	50059.9	49987.3	49987.3	49987.3	49987.3	50059.9
457.68	53192.7	53009.4	52923.8	52923.8	52923.8	52923.8	53009.4	457.68	51510.8	50042.3	49982.2	49982.2	49982.2	49982.2	50042.3
457.58	53044.8	52994.4	52923	52923	52923	52923	52994.4	457.58	51213.2	50027	49977.3	49977.3	49977.3	49977.3	50027
457.48	53138.2	52981.7	52922.4	52922.4	52922.4	52922.4	52981.7	457.48	50891	50013.8	49973	49973	49973	49973	50013.8
457.38	53386.5	52970.9	52921.7	52921.7	52921.7	52921.7	52970.9	457.38	50627.5	50002.8	49969.2	49969.2	49969.2	49969.2	50002.8
457.28	53552.4	52961.5	52920.9	52920.9	52920.9	52920.9	52961.5	457.28	50585.4	49993.5	49966.1	49966.1	49966.1	49966.1	49993.5
457.18	53615.6	52953.4	52919.9	52919.9	52919.9	52919.9	52953.4	457.18	50667.8	49985.7	49963.3	49963.3	49963.3	49963.3	49985.7
457.08	53535	52946.3	52918.7	52918.7	52918.7	52918.7	52946.3	457.08	50771.3	49978.7	49960.5	49960.5	49960.5	49960.5	49978.7
456.98	53445.2	52940.1	52917.6	52917.6	52917.6	52917.6	52940.1	456.98	50882.3	49972.5	49957.7	49957.7	49957.7	49957.7	49972.5
456.88	53465.2	52934.9	52916.4	52916.4	52916.4	52916.4	52934.9	456.88	50541.8	49967.2	49955.2	49955.2	49955.2	49955.2	49967.2
456.78	53496.2	52930.3	52915.3	52915.3	52915.3	52915.3	52930.3	456.78	50198.5	49962.7	49953	49953	49953	49953	49962.7
456.68	53548.9	52926.4	52914.2	52914.2	52914.2	52914.2	52926.4	456.68	50298.7	49958.9	49951.1	49951.1	49951.1	49951.1	49958.9
456.58	53506.3	52923	52913.1	52913.1	52913.1	52913.1	52923	456.58	50344.5	49955.8	49949.6	49949.6	49949.6	49949.6	49955.8
456.48	53409.3	52920	52912.1	52912.1	52912.1	52912.1	52920	456.48	50342.9	49953.1	49948.2	49948.2	49948.2	49948.2	49953.1
456.38	53289.3	52917.6	52911.2	52911.2	52911.2	52911.2	52917.6	456.38	50481.5	49950.5	49946.5	49946.5	49946.5	49946.5	49950.5
456.28	53150.7	52915.6	52910.4	52910.4	52910.4	52910.4	52915.6	456.28	50428.2	49948	49944.8	49944.8	49944.8	49944.8	49948
456.18	53070.9	52914	52909.9	52909.9	52909.9	52909.9	52914	456.18	50355.2	49945.7	49943.2	49943.2	49943.2	49943.2	49945.7
456.08	53043.6	52912.8	52909.5	52909.5	52909.5	52909.5	52912.8	456.08	50316.1	49943.5	49941.6	49941.6	49941.6	49941.6	49943.5
455.98	53036.5	52911.8	52909.2	52909.2	52909.2	52909.2	52911.8	455.98	50249.3	49941.8	49940.2	49940.2	49940.2	49940.2	49941.8
455.88	53043.4	52911	52908.9	52908.9	52908.9	52908.9	52911	455.88	50098.8	49940.2	49939	49939	49939	49939	49940.2
455.78	53047.8	52910.2	52908.6	52908.6	52908.6	52908.6	52910.2	455.78	50290	49938.6	49937.7	49937.7	49937.7	49937.7	49938.6
455.68	53128	52909.5	52908.2	52908.2	52908.2	52908.2	52909.5	455.68	50470.1	49936.9	49936.2	49936.2	49936.2	49936.2	49936.9
455.58	53206.6	52908.8	52907.8	52907.8	52907.8	52907.8	52908.8	455.58	50579.9	49935.1	49934.5	49934.5	49934.5	49934.5	49935.1
455.48	53292.3	52908	52907.2	52907.2	52907.2	52907.2	52908	455.48	50396.8	49933.4	49932.9	49932.9	49932.9	49932.9	49933.4
455.38	53346.5	52907.2	52906.5	52906.5	52906.5	52906.5	52907.2	455.38	50060.2	49932	49931.6	49931.6	49931.6	49931.6	49932
455.28	53341.9	52906.3	52905.8	52905.8	52905.8	52905.8	52906.3	455.28	49852.4	49931.1	49930.8	49930.8	49930.8	49930.8	49931.1
455.18	53244.7	52905.5	52905.1	52905.1	52905.1	52905.1	52905.5	455.18	49821.7	49930.4	49930.2	49930.2	49930.2	49930.2	49930.4
455.08	53189.7	52904.7	52904.4	52904.4	52904.4	52904.4	52904.7	455.08	50353.9	49929.4	49929.3	49929.3	49929.3	49929.3	49929.4
454.98	53217.7	52903.9	52903.7	52903.7	52903.7	52903.7	52903.9	454.98	50747.8	49928	49927.9	49927.9	49927.9	49927.9	49928
454.88	53229.1	52903.3	52903.1	52903.1	52903.1	52903.1	52903.3	454.88	50658.2	49926.1	49926	49926	49926	49926	49926.1
454.78	53213.6	52902.7	52902.5	52902.5	52902.5	52902.5	52902.7	454.78	50600.2	49923.8	49923.8	49923.8	49923.8	49923.8	49923.8
454.68	53176.8	52902.1	52902	52902	52902	52902	52902.1	454.68	50233.8	49921.7	49921.7	49921.7	49921.7	49921.7	49921.7
454.58	53117	52901.6	52901.5	52901.5	52901.5	52901.5	52901.6	454.58	50133.1	49919.9	49919.9	49919.9	49919.9	49919.9	49919.9
454.48	53060.3	52901.1	52901	52901	52901	52901	52901.1	454.48	50354.3	49918.3	49918.3	49918.3	49918.3	49918.3	49918.3
454.38	53049.2	52900.7	52900.7	52900.7	52900.7	52900.7	52900.7	454.38	50463	49916.7	49916.7	49916.7	49916.7	49916.7	49916.7
454.28	53110.4	52900.3	52900.3	52900.3	52900.3	52900.3	52900.3	454.28	50501.8	49915.1	49915.1	49915.1	49915.1	49915.1	49915.1
454.18	53113.8	52900	52899.9	52899.9	52899.9	52899.9	52900	454.18	50260.3	49913.5	49913.5	49913.5	49913.5	49913.5	49913.5
454.08	53079.1	52899.6	52899.6	52899.6	52899.6	52899.6	52899.6	454.08	50045.6	49912.3	49912.3	49912.3	49912.3	49912.3	49912.3
453.98	53062.7	52899.2	52899.2	52899.2	52899.2	52899.2	52899.2	453.98	49941	49911.5	49911.5	49911.5	49911.5	49911.5	49911.5
453.88	53049	52898.9	52898.9	52898.9	52898.9	52898.9	52898.9	453.88	49872.1	49911	49911	49911	49911	49911	49911
453.78	53078.2	52898.5	52898.5	52898.5	52898.5	52898.5	52898.5	453.78	50102.8	49910.6	49910.6	49910.6	49910.6	49910.6	49910.6
453.68	53176.9	52898.1	52898.1	52898.1	52898.1	52898.1	52898.1	453.68	50093.6	49910.2	49910.2	49910.2	49910.2	49910.2	49910.2
453.58	53231.1	52897.6	52897.6	52897.6	52897.6	52897.6	52897.6	453.58	50021.3	49909.9	49909.9	49909.9	49909.9	49909.9	49909.9
453.48	53242.8	52897	52897	52897	52897	52897	52897	453.48	49870	49909.7	49909.6	49909.6	49909.6	49909.6	49909.7
453.38	53234.6	52896.4	52896.4	52896.4	52896.4	52896.4	52896.4	453.38	49772.8	49909.6	49909.6	49909.6	49909.6	49909.6	49909.6
453.28	53260.1	52895.7	52895.7	52895.7	52895.7	52895.7	52895.7	453.28	49901.5	49909.4	49909.4	49909.4	49909.4	49909.4	49909.4
453.18	53341.5	52894.9	52894.9	52894.9	52894.9	52894.9	52894.9	453.18	50136.1	49909	49909	49909	49909	49909	49909
453.08	53470.6	52894	52894	52894	52894	52894	52894	453.08	50429.3	49908.1	49908.1	49908.1	49908.1	49908.1	49908.1
452.98	53593.9	52892.9	52892.9	52892.9	52892.9	52892.9	52892.9	452.98	50539.5	49906.7	49906.7	49906.7	49906.7	49906.7	49906.7
452.88	53622.8	52891.7	52891.7	52891.7	52891.7	52891.7	52891.7	452.88	50398.9	49905.1	49905.1	49905.1	49905.1	49905.1	49905.1
452.78	53486.1	52890.5	52890.5	52890.5	52890.5	52890.5	52890.5	452.78	50147.1	49903.5	49903.5	49903.5	49903.5	49903.5	49903.5
452.68	53292.3	52889.5	52889.5	52889.5	52889.5	52889.5	52889.5	452.68	50020.5	49902.3	49902.3	49902.3	49902.3	49902.3	49902.3
452.58	53079.4	52888.8	52888.8	52888.8	52888.8	52888.8	52888.8	452.58	50013.5	49901.4	49901.4	49901.4	49901.4	49901.4	49901.4
452.48	52970.5	52888.3	52888.3	52888.3	52888.3	52888.3	52888.3	452.48	50198.4	49900.4	49900.4	49900.4	49900.4	49900.4	49900.4
452.38	52970.7	52887.9	52887.9	52887.9	52887.9	52887.9	52887.9	452.38	50383.3	49899.3	49899.3	49899.3	49899.3	49899.3	49899.3
452.28	53068.2	52887.6	52887.6	52887.6	52887.6	52887.6	52887.6	452.28	50451.9	49897.9	49897.9	49897.9	49897.9	49897.9	49897.9
452.18	53212.7	52887.1	52887.1	52887.1	52887.1	52887.1	52887.1	452.18	50245.8	49896.5	49896.5	49896.5	49896.5	49896.5	49896.5
452.08	53306.9	52886.6	52886.6	52886.6	52886.6	52886.6	52886.6	452.08	50048.8	49895.3	49895.3	49895.3	49895.3	49895.3	49895.3
451.98	53300.7	52885.9	52885.9	52885.9	52885.9	52885.9	52885.9	451.98	49988.4	49894.3	49894.3	49894.3	49894.3	49894.3	49894.3
451.88	53249.1	52885.2	52885.2	52885.2	52885.2	52885.2	52885.2	451.88	50133.2	49893.3	49893.3	49893.3	49893.3	49893.3	49893.3
451.78	53167.1	52884.6	52884.6	52884.6	52884.6	52884.6	52884.6	451.78	50332	49892	49892	49892	49892	49892	49892
451.68	53028.9	52884.1	52884.1	52884.1	52884.1	52884.1	52884.1	451.68	50634.7	49890.4	49890.4	49890.4	49890.4	49890.4	49890.4
451.58	52934.3	52883.8	52883.8	52883.8	52883.8	52883.8	52883.8	451.58	50614.5	49888.5	49888.5	49888.5	49888.5	49888.5	49888.5
451.48	52969.5	52883.5	52883.5	52883.5	52883.5	52883.5	52883.5	451.48	50282.7	49886.6	49886.6	49886.6	49886.6	49886.6	49886.6
451.38	53008.5	52883.3	52883.3	52883.3	52883.3	52883.3	52883.3	451.38	50063.2	49885.1	49885.1	49885.1	49885.1	49885.1	49885.1
451.28	53039.4	52883.1	52883.1	52883.1	52883.1	52883.1	52883.1	451.28	49908.4	49884.1	49884.1	49884.1	49884.1	49884.1	49884.1
451.18	53023.5	52882.9	52882.9	52882.9	52882.9	52882.9	52882.9	451.18	49869.8	49883.8	49883.8	49883.8	49883.8	49883.8	49883.8
451.08	52951.3	52882.7	52882.7	52882.7	52882.7	52882.7	52882.7	451.08	49722.1	49883.9	49883.9	49883.9	49883.9	49883.9	49883.9
450.98	52836.1	52882.6	52882.6	52882.6	52882.6	52882.6	52882.6	450.98	49855.2	49910.6	49910.6	49910.6	49910.6	49910.6	49910.6
450.88	52776.1	52882.6	52882.6	52882.6	52882.6	52882.6	52882.6	450.88	50063.9	49937.3	49937.3	49937.3	49937.3	49937.3	49937.3
450.78	52868.4	52885.1	52885.1	52885.1	52885.1	52885.1	52885.1	450.78	50115.9	49964.1	49964.1	49964.1	49964.1	49964.1	49964.1
450.68	52981.1	52887.6	52887.6	52887.6	52887.6	52887.6	52887.6	450.68	50231.5	49990.8	49990.8	49990.8	49990.8	49990.8	49990.8
450.58	53008.9	52890	52890	52890	52890	52890	52890	450.58	50463.3	50017.5	50017.5	50017.5	50017.5	50017.5	50017.5
450.48	53010.4	52892.5	52892.5	52892.5	52892.5	52892.5	52892.5	450.48	50261.4	50044.2	50044.2	50044.2	50044.2	50044.2	50044.2
450.38	52985.3	52895	52895	52895	52895	52895	52895	450.38	50022.8	50071	50071	50071	50071	50071	50071
450.28	53017.7	52897.5	52897.5	52897.5	52897.5	52897.5	52897.5	450.28	49966.6	50097.7	50097.7	50097.7	50097.7	50097.7	50097.7
450.18	53107.2	52900	52900	52900	52900	52900	52900	450.18	50190.1	50124.4	50124.4	50124.4	50124.4	50124.4	50124.4
450.08	53162.4	52902.4	52902.4	52902.4	52902.4	52902.4	52902.4	450.08	50360.7	50151.2	50151.2	50151.2	50151.2	50151.2	50151.2
449.98	53135.8	52904.9	52904.9	52904.9	52904.9	52904.9	52904.9	449.98	50407.9	50177.9	50177.9	50177.9	50177.9	50177.9	50177.9

## Sheet: Fig.3c
d-band center
HEA SNWs/C		HEA NPs/C		PtRu/C		Pt/C
Intensity	B.E.(eV)	Intensity	B.E.(eV)	Intensity	B.E.(eV)	Intensity	B.E.(eV)
262.043	-9.98	215.542	-9.98	325.314	-9.98	115.908	-9.98
310.783	-9.88	243.913	-9.88	306.042	-9.88	66.8698	-9.88
402.18	-9.78	218.95	-9.78	293.999	-9.78	35.9457	-9.78
421.7	-9.68	227.29	-9.68	251.277	-9.68	19.1508	-9.68
427.519	-9.58	229.339	-9.58	245.701	-9.58	45.485	-9.58
404.187	-9.48	239.414	-9.48	269.132	-9.48	43.1861	-9.48
416.006	-9.38	248.629	-9.38	268.369	-9.38	75.047	-9.38
447.751	-9.28	240.808	-9.28	344.115	-9.28	119.223	-9.28
453.267	-9.18	255.236	-9.18	439.084	-9.18	128.129	-9.18
481.907	-9.08	235.408	-9.08	497.13	-9.08	143.324	-9.08
489.889	-8.98	273.024	-8.98	495.969	-8.98	180.827	-8.98
499.75	-8.88	351.585	-8.88	497.945	-8.88	163.002	-8.88
592.85	-8.78	418.35	-8.78	637.054	-8.78	136.813	-8.78
697.339	-8.68	494.668	-8.68	688.826	-8.68	172.982	-8.68
785.125	-8.58	529.486	-8.58	750.279	-8.58	250.232	-8.58
760.159	-8.48	487.997	-8.48	820.395	-8.48	318.911	-8.48
781.571	-8.38	497.581	-8.38	776.679	-8.38	352.116	-8.38
781.56	-8.28	509.807	-8.28	735.004	-8.28	403.568	-8.28
829.427	-8.18	547.619	-8.18	774.49	-8.18	434.633	-8.18
931.792	-8.08	594.372	-8.08	937.406	-8.08	431.353	-8.08
1042.16	-7.98	625.585	-7.98	1064.09	-7.98	475.724	-7.98
1134.2	-7.88	697.784	-7.88	1106.88	-7.88	541.338	-7.88
1215.79	-7.78	773.153	-7.78	1264.25	-7.78	563.558	-7.78
1230.36	-7.68	866.203	-7.68	1319.11	-7.68	596.127	-7.68
1222.84	-7.58	1008.51	-7.58	1358.43	-7.58	592.333	-7.58
1211.95	-7.48	1086.19	-7.48	1444.15	-7.48	625.236	-7.48
1303.73	-7.38	1141.34	-7.38	1518.69	-7.38	633.383	-7.38
1387.29	-7.28	1141.9	-7.28	1568.01	-7.28	704.988	-7.28
1501.44	-7.18	1133.27	-7.18	1650.15	-7.18	874.828	-7.18
1623.64	-7.08	1143.38	-7.08	1804.29	-7.08	982.273	-7.08
1684.96	-6.98	1164.69	-6.98	2037.64	-6.98	1086.82	-6.98
1694.82	-6.88	1288.68	-6.88	2119.33	-6.88	1105.76	-6.88
1716.85	-6.78	1402.97	-6.78	2210.41	-6.78	1085.56	-6.78
1695.58	-6.68	1455.94	-6.68	2248.58	-6.68	1106.95	-6.68
1638.19	-6.58	1492.62	-6.58	2253.77	-6.58	1110.39	-6.58
1592.23	-6.48	1523.8	-6.48	2273.73	-6.48	1197.4	-6.48
1656.76	-6.38	1640.28	-6.38	2298.52	-6.38	1292.45	-6.38
1787.79	-6.28	1778.14	-6.28	2367.83	-6.28	1330.34	-6.28
1904.53	-6.18	1915.3	-6.18	2450.19	-6.18	1459.84	-6.18
1949.02	-6.08	2010.43	-6.08	2467.29	-6.08	1524.45	-6.08
1968.05	-5.98	2015.38	-5.98	2631.1	-5.98	1638.09	-5.98
1957.96	-5.88	2021.93	-5.88	2766.85	-5.88	1725.63	-5.88
1950	-5.78	1986.27	-5.78	2898.12	-5.78	1841.85	-5.78
1979.83	-5.68	1915.34	-5.68	3050.29	-5.68	1928.28	-5.68
2024.62	-5.58	1952.21	-5.58	3126.93	-5.58	2007.09	-5.58
1974.38	-5.48	2027.68	-5.48	3157.56	-5.48	2040.72	-5.48
2042.53	-5.38	2169.97	-5.38	3145.64	-5.38	2132.44	-5.38
2134.42	-5.28	2312.74	-5.28	3185.65	-5.28	2086.13	-5.28
2237.02	-5.18	2445.26	-5.18	3282.63	-5.18	2104.64	-5.18
2342.95	-5.08	2539.68	-5.08	3354.77	-5.08	2186.39	-5.08
2434.27	-4.98	2550.08	-4.98	3473.37	-4.98	2268.37	-4.98
2467	-4.88	2613.2	-4.88	3596.24	-4.88	2273.25	-4.88
2376.47	-4.78	2642.94	-4.78	3626.12	-4.78	2362.97	-4.78
2330.84	-4.68	2631.4	-4.68	3681.72	-4.68	2422.12	-4.68
2313.74	-4.58	2602.79	-4.58	3648.68	-4.58	2541.87	-4.58
2325.47	-4.48	2550.3	-4.48	3664.88	-4.48	2589.9	-4.48
2399.01	-4.38	2595.39	-4.38	3667.01	-4.38	2592.51	-4.38
2498	-4.28	2669.82	-4.28	3686.87	-4.28	2550.73	-4.28
2535.28	-4.18	2747.43	-4.18	3731.93	-4.18	2405.1	-4.18
2505.46	-4.08	2796.26	-4.08	3764.08	-4.08	2357.77	-4.08
2481.57	-3.98	2760.26	-3.98	3843.29	-3.98	2384.9	-3.98
2474.22	-3.88	2807.98	-3.88	3853.13	-3.88	2428.75	-3.88
2385.69	-3.78	2852.69	-3.78	3827.3	-3.78	2542.51	-3.78
2318.21	-3.68	2928.31	-3.68	3961.48	-3.68	2551.11	-3.68
2297.49	-3.58	3036.96	-3.58	4029.87	-3.58	2535.14	-3.58
2379.2	-3.48	3069.13	-3.48	4145.09	-3.48	2518.1	-3.48
2449.56	-3.38	3053.55	-3.38	4270.05	-3.38	2488.6	-3.38
2567.38	-3.28	3100.06	-3.28	4340.11	-3.28	2598.47	-3.28
2626.97	-3.18	3109.93	-3.18	4364.26	-3.18	2720.47	-3.18
2661.9	-3.08	3150.01	-3.08	4346.82	-3.08	2894.47	-3.08
2695.3	-2.98	3210.3	-2.98	4390.44	-2.98	2984.96	-2.98
2797.66	-2.88	3266.49	-2.88	4511.62	-2.88	3036.51	-2.88
2907.61	-2.78	3274.5	-2.78	4645.05	-2.78	3131.81	-2.78
2962.96	-2.68	3227.14	-2.68	4829.68	-2.68	3225.36	-2.68
2991.95	-2.58	3172.59	-2.58	4889.64	-2.58	3309.65	-2.58
2992.95	-2.48	3188.97	-2.48	4872.58	-2.48	3391.86	-2.48
3013.47	-2.38	3206.75	-2.38	4820.38	-2.38	3399.3	-2.38
3057.41	-2.28	3255.55	-2.28	4799.35	-2.28	3328.15	-2.28
3137.17	-2.18	3248.06	-2.18	4920.31	-2.18	3290.21	-2.18
3198.12	-2.08	3249.99	-2.08	5115	-2.08	3327.74	-2.08
3262.44	-1.98	3170.71	-1.98	5190.15	-1.98	3284.92	-1.98
3258.86	-1.88	3123.11	-1.88	5191.67	-1.88	3206.13	-1.88
3212.37	-1.78	3111.26	-1.78	5079.42	-1.78	3145.4	-1.78
3264.74	-1.68	3184.71	-1.68	4989.86	-1.68	3062.53	-1.68
3322.93	-1.58	3171.58	-1.58	4943.57	-1.58	2960.96	-1.58
3360.64	-1.48	3229.96	-1.48	4970.73	-1.48	2917.77	-1.48
3407.77	-1.38	3267.37	-1.38	4932.13	-1.38	2874.07	-1.38
3424.02	-1.28	3146.93	-1.28	4838.87	-1.28	2776.98	-1.28
3462.58	-1.18	2988.02	-1.18	4734.55	-1.18	2644	-1.18
3463.67	-1.08	2915.03	-1.08	4703.46	-1.08	2551.74	-1.08
3401.37	-0.98	2860.57	-0.98	4602.84	-0.98	2493.69	-0.98
3326.45	-0.88	2834.24	-0.88	4541.18	-0.88	2415.99	-0.88
3183.57	-0.78	2713.57	-0.78	4449.36	-0.78	2340.12	-0.78
3018.23	-0.68	2571.06	-0.68	4279.86	-0.68	2196.24	-0.68
2808.45	-0.58	2295.87	-0.58	4040.87	-0.58	2018.64	-0.58
2533.49	-0.48	2005.21	-0.48	3656.44	-0.48	1796.75	-0.48
2113.22	-0.38	1684.81	-0.38	3098.68	-0.38	1465.98	-0.38
1634.81	-0.28	1314.03	-0.28	2431.97	-0.28	1132.11	-0.28
1141.07	-0.18	975.314	-0.18	1693.21	-0.18	827.948	-0.18
793.225	-0.08	653.815	-0.08	1152.95	-0.08	545.07	-0.08

[truncated: 10 more sheets: Fig.3d, Fig.4c, Fig.4d, Fig.4e, Fig.4f, Fig.4g, Fig.4h, Fig.4i, Fig.4j, Fig.4k]
